# Supplementary material for: Causal Associations of Inflammatory Cytokines With Osteosarcopenia: Insights From Mendelian Randomization and Single Cell Analysis
Source: Mediators Inflamm. 2025 Apr 3;2025:6005225. doi: 10.1155/mi/6005225 (PMC11986192; doi:10.1155/mi/6005225)
Supplement: Supporting Information 1 — Table S1: SNPs adopted in analysis A. Table S2: MR results of main analysis A. Table S3: SNPs adopted in analysis B. Table S4: MR results of main analysis B. [file 6005225.f1.xlsx]

## Sheet: Table S1
Table S1: SNPs adopted in the analysis A
SNP	effect_allele.exposure	other_allele.exposure	beta.exposure	eaf.exposure	se.exposure	pval.exposure	samplesize.exposure	exposure	id.exposure	R2	F
rs2007720	A	G	-0.1698	0.7345	0.0136	8.98e-36	14288	Adenosine Deaminase levels	GCST90274759	0.0107938	155.883
rs74174913	A	G	-0.1326	0.2254	0.017	6.19e-15	11760	Adenosine Deaminase levels	GCST90274759	0.00514771	60.84
rs74673238	T	G	-0.9358	0.9326	0.022	0	14723	Adenosine Deaminase levels	GCST90274759	0.109456	1809.34
rs12075	A	G	0.0749	0.5547	0.0114	5.03e-11	14731	Eotaxin levels	GCST90274764	0.0029222	43.1672
rs2201150	T	C	0.0785	0.3561	0.0123	1.75e-10	14286	Eotaxin levels	GCST90274764	0.00284343	40.7314
rs2228467	T	C	-0.3316	0.9289	0.0225	3.69e-49	14733	Eotaxin levels	GCST90274764	0.0145303	217.202
rs757973	A	G	0.2002	0.09	0.0205	1.58e-22	14713	Eotaxin levels	GCST90274764	0.00644127	95.3719
rs79722574	T	C	-0.1215	0.167	0.0156	6.78e-15	14720	Eotaxin levels	GCST90274764	0.00410458	60.6601
rs9940390	T	C	-0.0818	0.7358	0.0133	7.73e-10	14286	Eotaxin levels	GCST90274764	0.00264122	37.8271
rs11574915	A	C	-0.1464	0.8639	0.017	7.19e-18	14733	C-C motif chemokine 19 levels	GCST90274765	0.00500923	74.1625
rs13010492	C	G	-0.0803	0.4754	0.0123	6.65e-11	13422	C-C motif chemokine 19 levels	GCST90274765	0.00316586	42.6207
rs28635588	A	G	-0.1775	0.8408	0.0206	6.9e-18	9182	C-C motif chemokine 19 levels	GCST90274765	0.00802271	74.2442
rs4766578	A	T	-0.0801	0.5095	0.0132	1.29e-09	11785	C-C motif chemokine 19 levels	GCST90274765	0.00311535	36.8228
rs62292952	T	G	0.2346	0.8822	0.0185	7.53e-37	14728	C-C motif chemokine 19 levels	GCST90274765	0.0108022	160.81
rs9469127	C	G	-0.4884	0.9365	0.0277	1.41e-69	14735	C-C motif chemokine 19 levels	GCST90274765	0.0206648	310.879
rs117639761	A	C	-0.3246	0.9561	0.0413	3.85e-15	14736	C-C motif chemokine 23 levels	GCST90274767	0.00417503	61.7727
rs712048	A	C	-0.5147	0.1497	0.0158	8.99e-233	14723	C-C motif chemokine 23 levels	GCST90274767	0.0672399	1061.19
rs7225405	T	G	-0.2256	0.0643	0.0291	9e-15	11538	C-C motif chemokine 23 levels	GCST90274767	0.00518299	60.1025
rs77527696	T	C	-0.2538	0.0298	0.0465	4.81e-08	13829	C-C motif chemokine 23 levels	GCST90274767	0.00214988	29.7905
rs111346862	T	C	-0.7967	0.8362	0.0148	0	14287	C-C motif chemokine 25 levels	GCST90274768	0.168645	2897.79
rs117424304	A	G	0.3657	0.0137	0.0586	4.36e-10	13501	C-C motif chemokine 25 levels	GCST90274768	0.00287675	38.9453
rs516316	C	G	-0.3279	0.4445	0.0114	6.2e-182	14734	C-C motif chemokine 25 levels	GCST90274768	0.0531719	827.319
rs62123152	A	G	-0.3464	0.0219	0.0423	2.63e-16	14731	C-C motif chemokine 25 levels	GCST90274768	0.00453241	67.0618
rs635634	T	C	-0.2482	0.1875	0.0166	1.52e-50	11785	C-C motif chemokine 25 levels	GCST90274768	0.0186195	223.557
rs7247560	A	G	-0.2848	0.0213	0.0479	2.75e-09	13799	C-C motif chemokine 25 levels	GCST90274768	0.00255572	35.3516
rs7296588	A	G	-0.1159	0.4365	0.0116	1.66e-23	14725	C-C motif chemokine 25 levels	GCST90274768	0.00673472	99.8277
rs75744398	T	G	0.2982	0.9654	0.045	3.43e-11	12358	C-C motif chemokine 25 levels	GCST90274768	0.00354137	43.9127
rs78865157	A	G	-0.392	0.0207	0.0448	2.13e-18	14726	C-C motif chemokine 25 levels	GCST90274768	0.00517295	76.5625
rs139902	A	C	0.0684	0.3659	0.0121	1.58e-08	14285	C-C motif chemokine 28 levels	GCST90274769	0.00223229	31.9552
rs291084	C	G	0.0638	0.5279	0.0111	9.04e-09	14726	C-C motif chemokine 28 levels	GCST90274769	0.0022387	33.0366
rs4866742	T	C	0.0702	0.4126	0.0122	8.71e-09	12829	C-C motif chemokine 28 levels	GCST90274769	0.0025746	33.1096
rs6580980	A	G	-0.0688	0.4015	0.0118	5.53e-09	14285	C-C motif chemokine 28 levels	GCST90274769	0.00237444	33.9948
rs76669782	A	C	-0.2853	0.0176	0.0513	2.68e-08	12933	C-C motif chemokine 28 levels	GCST90274769	0.00238616	30.9292
rs113010081	T	C	-0.5767	0.8759	0.0184	1.24e-215	14296	C-C motif chemokine 4 levels	GCST90274770	0.064305	982.345
rs140505982	T	C	-0.2294	0.0248	0.0415	3.24e-08	13865	C-C motif chemokine 4 levels	GCST90274770	0.00219926	30.5556
rs17692864	T	C	0.2321	0.9406	0.0283	2.38e-16	13662	C-C motif chemokine 4 levels	GCST90274770	0.00489997	67.2632
rs8064426	A	G	-0.4104	0.1459	0.0173	2.11e-124	14295	C-C motif chemokine 4 levels	GCST90274770	0.0378815	562.759
rs11265493	A	G	0.2122	0.4066	0.0119	3.99e-71	14287	Natural killer cell receptor 2B4 levels	GCST90274771	0.0217749	317.978
rs3184504	T	C	0.116	0.4764	0.0128	1.27e-19	11784	Natural killer cell receptor 2B4 levels	GCST90274771	0.00692246	82.1289
rs3828139	T	C	0.0744	0.4677	0.0119	4.05e-10	14286	Natural killer cell receptor 2B4 levels	GCST90274771	0.00272907	39.0888
rs4672486	A	G	0.0661	0.4329	0.0117	1.61e-08	14720	Natural killer cell receptor 2B4 levels	GCST90274771	0.00216392	31.9177
rs56272634	T	C	0.0704	0.6994	0.0126	2.31e-08	14729	Natural killer cell receptor 2B4 levels	GCST90274771	0.00211529	31.2179
rs72837690	T	C	-0.0776	0.6405	0.0125	5.37e-10	14287	Natural killer cell receptor 2B4 levels	GCST90274771	0.00269062	38.5393
rs117191103	T	C	0.3553	0.0208	0.0437	4.28e-16	14736	CD40L receptor levels	GCST90274772	0.00446645	66.104
rs1883832	T	C	-0.4519	0.2575	0.0126	1.07e-281	14736	CD40L receptor levels	GCST90274772	0.0802921	1286.3
rs7250371	T	C	0.0686	0.3648	0.0116	3.34e-09	14722	CD40L receptor levels	GCST90274772	0.00237025	34.9729
rs73128569	A	T	-0.1788	0.9406	0.0268	2.53e-11	14288	CD40L receptor levels	GCST90274772	0.00310602	44.5108
rs3104373	T	C	0.0973	0.1469	0.0165	3.7e-09	14735	T-cell surface glycoprotein CD5 levels	GCST90274773	0.00235474	34.7743
rs3184504	T	C	0.1427	0.4764	0.0128	7.29e-29	11784	T-cell surface glycoprotein CD5 levels	GCST90274773	0.0104388	124.288
rs4939490	C	G	0.1083	0.6328	0.012	1.8e-19	14735	T-cell surface glycoprotein CD5 levels	GCST90274773	0.00549805	81.4506
rs61747728	T	C	0.1841	0.0399	0.0313	4.06e-09	14287	T-cell surface glycoprotein CD5 levels	GCST90274773	0.00241595	34.5954
rs674379	C	G	0.1193	0.6395	0.0126	2.85e-21	12835	T-cell surface glycoprotein CD5 levels	GCST90274773	0.00693727	89.6478
rs7242462	A	G	-0.1199	0.8853	0.0187	1.44e-10	14287	T-cell surface glycoprotein CD5 levels	GCST90274773	0.00286964	41.1107
rs4939464	T	G	0.1195	0.1471	0.0175	8.58e-12	12836	T-cell surface glycoprotein CD6 isoform levels	GCST90274774	0.00362012	46.6294
rs4939488	T	C	0.5235	0.5982	0.0112	0	14731	T-cell surface glycoprotein CD6 isoform levels	GCST90274774	0.129169	2184.73
rs597808	A	G	0.116	0.4779	0.0134	4.86e-18	11335	T-cell surface glycoprotein CD6 isoform levels	GCST90274774	0.006569	74.9387
rs12290068	A	G	0.1221	0.3187	0.0122	1.4e-23	14726	CUB domain-containing protein 1 levels	GCST90274775	0.00675681	100.164
rs2276862	C	G	0.303	0.8212	0.0146	1.14e-95	14730	CUB domain-containing protein 1 levels	GCST90274775	0.028413	430.705
rs672806	A	G	0.0816	0.4097	0.0116	2e-12	14286	CUB domain-containing protein 1 levels	GCST90274775	0.00345233	49.4839
rs7618923	T	C	-0.1738	0.1811	0.0151	1.18e-30	14286	CUB domain-containing protein 1 levels	GCST90274775	0.00918939	132.479
rs9272226	T	C	-0.0933	0.6505	0.0118	2.64e-15	14733	CUB domain-containing protein 1 levels	GCST90274775	0.00422598	62.5172
rs11054069	T	C	0.1674	0.7421	0.013	6.07e-38	14724	Cystatin D levels	GCST90274777	0.0111376	165.815
rs12294339	T	C	0.0702	0.3671	0.0118	2.7e-09	14726	Cystatin D levels	GCST90274777	0.00239796	35.3924
rs148880528	A	G	0.3669	0.0208	0.0548	2.15e-11	12448	Cystatin D levels	GCST90274777	0.00358875	44.8264
rs4756151	A	C	-0.094	0.1273	0.0172	4.63e-08	14736	Cystatin D levels	GCST90274777	0.00202301	29.8675
rs516316	C	G	0.0845	0.4441	0.0115	2.01e-13	14734	Cystatin D levels	GCST90274777	0.00365147	53.9905
rs6036565	T	G	0.5303	0.4548	0.0108	0	14708	Cystatin D levels	GCST90274777	0.140854	2410.99
rs67020211	T	G	0.079	0.4609	0.0115	6.44e-12	14734	Cystatin D levels	GCST90274777	0.00319307	47.1909
rs76147669	T	C	0.3629	0.0238	0.0408	5.86e-19	14288	Cystatin D levels	GCST90274777	0.00550737	79.114
rs8117359	C	G	-0.1914	0.8718	0.0171	4.41e-29	14724	Cystatin D levels	GCST90274777	0.0084381	125.283
rs3732378	A	G	0.0941	0.1671	0.0154	9.94e-10	14740	Fractalkine levels	GCST90274778	0.00252697	37.3369
rs635634	T	C	-0.1145	0.1884	0.0166	5.29e-12	11792	Fractalkine levels	GCST90274778	0.00401913	47.5768
rs671623	C	G	0.2041	0.424	0.0118	4.99e-67	14295	Fractalkine levels	GCST90274778	0.0205023	299.173
rs7763262	T	C	0.0811	0.3484	0.012	1.4e-11	14743	Fractalkine levels	GCST90274778	0.00308893	45.6751
rs8052631	A	G	-0.1511	0.9463	0.027	2.19e-08	14295	Fractalkine levels	GCST90274778	0.00218639	31.3185
rs1366946	T	C	-0.3134	0.7638	0.0134	5.65e-121	14730	C-X-C motif chemokine 1 levels	GCST90274779	0.0358102	547.001
rs565208061	T	C	0.5003	0.0138	0.0824	1.27e-09	8911	C-X-C motif chemokine 1 levels	GCST90274779	0.00412083	36.8644
rs863004	T	C	0.0661	0.3809	0.0119	2.78e-08	14722	C-X-C motif chemokine 1 levels	GCST90274779	0.00209166	30.8538
rs115140093	T	C	-0.5186	0.9732	0.042	5.02e-35	14744	C-X-C motif chemokine 10 levels	GCST90274780	0.0102363	152.464
rs12646113	T	C	0.0977	0.246	0.0136	6.78e-13	14743	C-X-C motif chemokine 10 levels	GCST90274780	0.00348872	51.6073
rs2523495	T	C	0.1095	0.1048	0.0196	2.31e-08	14743	C-X-C motif chemokine 10 levels	GCST90274780	0.00211286	31.2116
rs3184504	T	C	0.1138	0.4756	0.0131	3.72e-18	11793	C-X-C motif chemokine 10 levels	GCST90274780	0.00635947	75.4644
rs72651343	T	C	-0.6096	0.9892	0.0619	6.98e-23	14257	C-X-C motif chemokine 10 levels	GCST90274780	0.00675766	96.9859
rs10733789	T	C	-0.0815	0.6875	0.0127	1.39e-10	14287	C-X-C motif chemokine 11 levels	GCST90274781	0.0028746	41.182
rs3184504	T	C	0.1236	0.4764	0.0132	7.7e-21	11785	C-X-C motif chemokine 11 levels	GCST90274781	0.00738607	87.6777
rs6827617	A	G	-0.1724	0.6041	0.0118	2.42e-48	14718	C-X-C motif chemokine 11 levels	GCST90274781	0.0142977	213.457
rs75612655	T	C	0.5352	0.0084	0.0705	3.16e-14	12935	C-X-C motif chemokine 11 levels	GCST90274781	0.00443633	57.6307
rs10821552	A	C	-0.1132	0.3353	0.0156	3.97e-13	9841	C-X-C motif chemokine 5 levels	GCST90274782	0.00532322	52.6555
rs425535	T	C	0.5063	0.1127	0.0181	3.52e-172	14731	C-X-C motif chemokine 5 levels	GCST90274782	0.0504436	782.454
rs6993770	A	T	-0.1058	0.7312	0.0135	4.61e-15	14288	C-X-C motif chemokine 5 levels	GCST90274782	0.00428085	61.4191
rs7090111	C	G	-0.1734	0.5834	0.0117	1.08e-49	14735	C-X-C motif chemokine 5 levels	GCST90274782	0.0146895	219.648
rs7636889	A	G	-0.0768	0.7593	0.0137	2.07e-08	14733	C-X-C motif chemokine 5 levels	GCST90274782	0.00212874	31.4254
rs77914035	A	G	-0.1174	0.8675	0.0206	1.2e-08	10893	C-X-C motif chemokine 5 levels	GCST90274782	0.00297331	32.4789
rs79649467	T	G	-0.1721	0.0605	0.0276	4.5e-10	14288	C-X-C motif chemokine 5 levels	GCST90274782	0.00271427	38.8816
rs12075	A	G	0.0816	0.5554	0.0115	1.29e-12	14741	C-X-C motif chemokine 6 levels	GCST90274783	0.00340436	50.3483
rs16850073	T	C	0.4978	0.3722	0.0118	0	14296	C-X-C motif chemokine 6 levels	GCST90274783	0.110721	1779.7
rs191180456	T	C	-0.406	0.0112	0.0648	3.72e-10	13809	C-X-C motif chemokine 6 levels	GCST90274783	0.00283511	39.2556
rs12191307	A	G	-0.1452	0.098	0.0197	1.7e-13	14287	C-X-C motif chemokine 9 levels	GCST90274784	0.00378854	54.3251
rs3184504	T	C	0.1008	0.4744	0.013	8.92e-15	11784	C-X-C motif chemokine 9 levels	GCST90274784	0.00507697	60.1221
rs4241577	A	C	-0.1419	0.2629	0.0128	1.47e-28	14724	C-X-C motif chemokine 9 levels	GCST90274784	0.0082788	122.898
rs783149	A	C	-0.0805	0.1958	0.0144	2.27e-08	14287	C-X-C motif chemokine 9 levels	GCST90274784	0.00218292	31.2512
rs207671	A	G	0.1016	0.5359	0.0117	3.83e-18	14287	Delta and Notch-like epidermal growth factor-related receptor levels	GCST90274785	0.00525108	75.4077
rs35032874	T	G	0.132	0.7027	0.0132	1.52e-23	14287	Delta and Notch-like epidermal growth factor-related receptor levels	GCST90274785	0.00695169	100
rs62193248	A	T	0.213	0.6507	0.0123	3.5e-67	14287	Delta and Notch-like epidermal growth factor-related receptor levels	GCST90274785	0.0205611	299.881
rs6517655	C	G	0.0757	0.289	0.0129	4.41e-09	14287	Delta and Notch-like epidermal growth factor-related receptor levels	GCST90274785	0.00240484	34.436
rs13103023	A	G	0.0837	0.3415	0.0124	1.48e-11	14296	Fibroblast growth factor 19 levels	GCST90274787	0.0031774	45.5625
rs516246	T	C	-0.1661	0.445	0.0118	5.31e-45	14744	Fibroblast growth factor 19 levels	GCST90274787	0.0132624	198.141
rs7005978	A	G	-0.1055	0.3458	0.0123	9.72e-18	14744	Fibroblast growth factor 19 levels	GCST90274787	0.00496565	73.569
rs1260326	T	C	0.1323	0.3977	0.0119	1.03e-28	14730	Fibroblast growth factor 21 levels	GCST90274788	0.00832247	123.602
rs13229619	A	G	-0.1609	0.1297	0.0176	6.13e-20	14743	Fibroblast growth factor 21 levels	GCST90274788	0.00563773	83.577
rs2429473	A	C	-0.0812	0.795	0.0147	3.32e-08	14295	Fibroblast growth factor 21 levels	GCST90274788	0.00213024	30.5125
rs838131	A	C	0.1627	0.501	0.013	6.15e-36	14294	Fibroblast growth factor 21 levels	GCST90274788	0.0108408	156.635
rs12509595	T	C	-0.5322	0.695	0.0127	0	11787	Fibroblast growth factor 5 levels	GCST90274790	0.129685	1756.07
rs144059387	A	G	0.4543	0.9822	0.0594	2.04e-14	9873	Fibroblast growth factor 5 levels	GCST90274790	0.00589095	58.4942
rs62298642	A	G	0.1131	0.8677	0.0207	4.66e-08	11341	Fibroblast growth factor 5 levels	GCST90274790	0.00262584	29.8528
rs11212636	A	G	-0.0772	0.4171	0.0117	4.16e-11	14723	Fms-related tyrosine kinase 3 ligand levels	GCST90274791	0.00294878	43.5374
rs144317085	A	T	0.2206	0.9647	0.0324	9.85e-12	14722	Fms-related tyrosine kinase 3 ligand levels	GCST90274791	0.00313941	46.3576
rs1866051	T	C	-0.0746	0.4771	0.0115	8.76e-11	14732	Fms-related tyrosine kinase 3 ligand levels	GCST90274791	0.00284866	42.0806
rs55633025	A	G	0.0725	0.4738	0.0129	1.91e-08	12404	Fms-related tyrosine kinase 3 ligand levels	GCST90274791	0.00254039	31.5861
rs7624160	T	G	-0.1061	0.6093	0.0119	4.84e-19	14719	Fms-related tyrosine kinase 3 ligand levels	GCST90274791	0.00537252	79.4945
rs76428106	T	C	-1.1019	0.9832	0.0524	3.59e-98	13799	Fms-related tyrosine kinase 3 ligand levels	GCST90274791	0.0310553	442.203
rs7726159	A	C	-0.1191	0.3326	0.0128	1.34e-20	14733	Fms-related tyrosine kinase 3 ligand levels	GCST90274791	0.00584287	86.5772
rs78429945	T	G	0.0884	0.1818	0.016	3.29e-08	14286	Fms-related tyrosine kinase 3 ligand levels	GCST90274791	0.00213249	30.5256
rs9554186	A	T	0.0821	0.3602	0.0128	1.42e-10	14286	Fms-related tyrosine kinase 3 ligand levels	GCST90274791	0.00287189	41.1402
rs11740708	A	G	-0.3888	0.0906	0.0198	7.56e-86	14710	Glial cell line-derived neurotrophic factor levels	GCST90274792	0.0255464	385.587
rs2194229	A	T	-0.1683	0.1296	0.0179	5.34e-21	14288	Glial cell line-derived neurotrophic factor levels	GCST90274792	0.00614996	88.402
rs2453338	A	T	0.0829	0.352	0.0124	2.3e-11	14734	Glial cell line-derived neurotrophic factor levels	GCST90274792	0.00302474	44.6957
rs55850217	T	C	0.0816	0.3119	0.014	5.59e-09	11755	Glial cell line-derived neurotrophic factor levels	GCST90274792	0.00288219	33.9722
rs77671113	A	C	-0.1194	0.0859	0.0208	9.45e-09	14725	Glial cell line-derived neurotrophic factor levels	GCST90274792	0.00223313	32.952
rs12123181	A	G	-0.0996	0.2042	0.0151	4.22e-11	14296	Interleukin-10 levels	GCST90274795	0.00303453	43.5076
rs3135932	A	G	-0.1597	0.823	0.0154	3.39e-25	14744	Interleukin-10 levels	GCST90274795	0.00724195	107.54
rs398518	A	G	-0.1293	0.9146	0.0218	3.01e-09	14296	Interleukin-10 levels	GCST90274795	0.00245506	35.179
rs67037615	T	C	-0.1528	0.8893	0.0196	6.39e-15	14296	Interleukin-10 levels	GCST90274795	0.00423388	60.7763
rs142421172	A	G	0.208	0.0438	0.031	1.95e-11	12840	Interleukin-10 receptor subunit beta levels	GCST90274797	0.0034945	45.0198
rs2266590	A	G	-0.4105	0.5426	0.0108	4.06000000776829e-316	14714	Interleukin-10 receptor subunit beta levels	GCST90274797	0.0894182	1444.7
rs6517157	T	C	0.1509	0.9258	0.0251	1.83e-09	14286	Interleukin-10 receptor subunit beta levels	GCST90274797	0.00252397	36.1436
rs11130215	A	G	-0.1009	0.8154	0.0151	2.36e-11	14732	Interleukin-12 subunit beta levels	GCST90274798	0.00302212	44.6507
rs12588969	C	G	-0.1297	0.6875	0.0127	1.74e-24	14287	Interleukin-12 subunit beta levels	GCST90274798	0.00724825	104.297
rs144850787	T	G	0.3161	0.9869	0.056	1.66e-08	14287	Interleukin-12 subunit beta levels	GCST90274798	0.00222549	31.862
rs17722688	T	C	-0.0857	0.7246	0.0131	6.07e-11	14729	Interleukin-12 subunit beta levels	GCST90274798	0.00289764	42.7976
rs1950897	T	C	0.0798	0.7151	0.0128	4.54e-10	14735	Interleukin-12 subunit beta levels	GCST90274798	0.00263118	38.8674
rs3130510	A	G	0.1155	0.2275	0.014	1.58e-16	14735	Interleukin-12 subunit beta levels	GCST90274798	0.00459849	68.0625
rs3184504	T	C	0.1332	0.4766	0.0131	2.76e-24	11785	Interleukin-12 subunit beta levels	GCST90274798	0.00869793	103.387
rs4921487	A	G	-0.4972	0.3028	0.0122	0	14287	Interleukin-12 subunit beta levels	GCST90274798	0.104158	1660.9
rs516978	C	G	0.0721	0.3473	0.0122	3.42e-09	14725	Interleukin-12 subunit beta levels	GCST90274798	0.0023666	34.9262
rs705705	C	G	0.0785	0.323	0.0133	3.59e-09	12841	Interleukin-12 subunit beta levels	GCST90274798	0.002706	34.8366
rs73416208	A	G	-0.1477	0.0654	0.0246	1.92e-09	14729	Interleukin-12 subunit beta levels	GCST90274798	0.00244183	36.0488
rs76428106	T	C	-0.3406	0.9832	0.0535	1.94e-10	13800	Interleukin-12 subunit beta levels	GCST90274798	0.00292881	40.5305
rs8026767	A	G	-0.0743	0.2595	0.0132	1.81e-08	14734	Interleukin-12 subunit beta levels	GCST90274798	0.00214603	31.6833
rs9815073	A	C	0.2861	0.3539	0.013	2.43e-107	14287	Interleukin-12 subunit beta levels	GCST90274798	0.0327935	484.339
rs2228059	T	G	0.3692	0.5146	0.0127	8.39e-186	11344	Interleukin-15 receptor subunit alpha levels	GCST90274800	0.069345	845.115
rs7137828	T	C	-0.0748	0.5243	0.0133	1.87e-08	11344	Interleukin-15 receptor subunit alpha levels	GCST90274800	0.002781	31.6301
rs7898286	T	G	-0.1967	0.3975	0.0135	4.34e-48	11344	Interleukin-15 receptor subunit alpha levels	GCST90274800	0.0183737	212.296
rs12681624	C	G	-0.0935	0.8179	0.0157	2.59e-09	13657	Interleukin-18 levels	GCST90274803	0.00259063	35.467
rs17229943	A	C	-0.16	0.9351	0.0267	2.07e-09	14744	Interleukin-18 levels	GCST90274803	0.00242999	35.9102
rs385076	T	C	-0.1857	0.3734	0.0123	1.68e-51	14296	Interleukin-18 levels	GCST90274803	0.015696	227.936
rs5744249	A	C	0.2039	0.7618	0.0135	1.53e-51	14742	Interleukin-18 levels	GCST90274803	0.0152405	228.122
rs1005042	A	G	0.31	0.3573	0.0118	4.09e-152	14743	interleukin-18 receptor 1 levels	GCST90274804	0.044726	690.175
rs11465700	A	G	-0.4813	0.3038	0.012	0	14741	interleukin-18 receptor 1 levels	GCST90274804	0.0984041	1608.68
rs17027623	A	T	0.374	0.0273	0.0377	3.39e-23	14725	interleukin-18 receptor 1 levels	GCST90274804	0.00664004	98.4148
rs28929474	T	C	0.2643	0.0204	0.0445	2.86e-09	14743	interleukin-18 receptor 1 levels	GCST90274804	0.00238731	35.2756
rs72828028	T	C	-0.2344	0.0373	0.0328	8.91e-13	14731	interleukin-18 receptor 1 levels	GCST90274804	0.00345534	51.0702
rs76046089	C	G	0.1483	0.1535	0.017	2.7e-18	14295	interleukin-18 receptor 1 levels	GCST90274804	0.00529608	76.1
rs78357146	A	G	-0.3382	0.9715	0.0378	3.65e-19	14743	interleukin-18 receptor 1 levels	GCST90274804	0.00540113	80.0504
rs2289779	T	G	0.0788	0.5419	0.0134	4.09e-09	11336	Leukemia inhibitory factor receptor levels	GCST90274820	0.00304184	34.5814
rs41307428	T	C	0.2027	0.067	0.0299	1.21e-11	11774	Leukemia inhibitory factor receptor levels	GCST90274820	0.00388886	45.9584
rs635634	T	C	-0.2885	0.1918	0.0153	2.61e-79	11784	Leukemia inhibitory factor receptor levels	GCST90274820	0.0292939	355.557
rs11870164	T	C	0.0751	0.2772	0.013	7.61e-09	14733	Monocyte chemoattractant protein-1 levels	GCST90274821	0.00226036	33.3728
rs12075	A	G	0.1694	0.5552	0.0113	8.39e-51	14730	Monocyte chemoattractant protein-1 levels	GCST90274821	0.0150297	224.735
rs1846616	A	T	0.0856	0.362	0.0119	6.33e-13	14719	Monocyte chemoattractant protein-1 levels	GCST90274821	0.00350356	51.7432
rs35728689	A	G	0.3004	0.0959	0.0198	5.44e-52	14732	Monocyte chemoattractant protein-1 levels	GCST90274821	0.0153862	230.181
rs11080270	A	G	0.9193	0.8159	0.0137	0	14713	Monocyte chemoattractant protein 2 levels	GCST90274822	0.234349	4502.7
rs12075	A	G	-0.0973	0.5553	0.0116	4.95e-17	14733	Monocyte chemoattractant protein 2 levels	GCST90274822	0.00475344	70.3574
rs76263310	A	G	0.296	0.0187	0.0455	7.74e-11	14727	Monocyte chemoattractant protein 2 levels	GCST90274822	0.00286589	42.3215
rs881323	T	C	-0.216	0.0492	0.0275	4.01e-15	14736	Monocyte chemoattractant protein 2 levels	GCST90274822	0.00416972	61.6939
rs9893096	A	T	0.1644	0.4433	0.0117	7.57e-45	14730	Monocyte chemoattractant protein 2 levels	GCST90274822	0.0132283	197.439
rs12075	A	G	-0.0899	0.5624	0.013	4.67e-12	11780	Monocyte chemoattractant protein-3 levels	GCST90274823	0.00404391	47.8225
rs2228467	T	C	-0.3169	0.9268	0.0252	2.88e-36	11782	Monocyte chemoattractant protein-3 levels	GCST90274823	0.0132467	158.141
rs4146770	T	C	-0.0933	0.7978	0.0165	1.56e-08	11760	Monocyte chemoattractant protein-3 levels	GCST90274823	0.00271196	31.9739
rs7116054	T	C	-0.0998	0.1822	0.0179	2.47e-08	11335	Monocyte chemoattractant protein-3 levels	GCST90274823	0.0027354	31.0853
rs7213460	A	G	0.0942	0.4161	0.0132	9.58e-13	11780	Monocyte chemoattractant protein-3 levels	GCST90274823	0.00430535	50.9277
rs12075	A	G	0.189	0.5553	0.0114	9.89e-62	14733	Monocyte chemoattractant protein-4 levels	GCST90274824	0.0183169	274.861
rs2721961	T	G	-0.1201	0.7293	0.0133	1.72e-19	14288	Monocyte chemoattractant protein-4 levels	GCST90274824	0.00567545	81.5423
rs3136676	A	G	0.3903	0.9384	0.0251	1.6e-54	14728	Monocyte chemoattractant protein-4 levels	GCST90274824	0.0161544	241.796
rs3917900	A	G	0.1557	0.6401	0.012	1.7e-38	14730	Monocyte chemoattractant protein-4 levels	GCST90274824	0.0113015	168.351
rs72825017	T	G	-0.1997	0.0594	0.0251	1.77e-15	14730	Monocyte chemoattractant protein-4 levels	GCST90274824	0.00427959	63.3007
rs7612912	T	C	0.1281	0.6276	0.012	1.33e-26	14714	Monocyte chemoattractant protein-4 levels	GCST90274824	0.00768622	113.956
rs56675286	A	C	-0.1806	0.0383	0.0325	2.75e-08	14743	Macrophage inflammatory protein 1a levels	GCST90274825	0.00209042	30.8794
rs5743604	A	G	-0.0736	0.7503	0.0135	4.98e-08	14737	Macrophage inflammatory protein 1a levels	GCST90274825	0.00201309	29.7227
rs7137828	T	C	-0.0837	0.5247	0.0133	3.11e-10	11344	Macrophage inflammatory protein 1a levels	GCST90274825	0.00347972	39.6048
rs76522981	T	C	-0.1462	0.076	0.0253	7.53e-09	14295	Macrophage inflammatory protein 1a levels	GCST90274825	0.00233086	33.3929
rs8951	T	C	-0.4102	0.7695	0.0135	8.62e-203	14295	Macrophage inflammatory protein 1a levels	GCST90274825	0.0606759	923.259
rs9911791	A	G	0.176	0.8208	0.0162	1.71e-27	14295	Macrophage inflammatory protein 1a levels	GCST90274825	0.00819031	118.031
rs116889819	A	G	-0.176	0.0455	0.03	4.45e-09	14744	Matrix metalloproteinase-1 levels	GCST90274826	0.00232924	34.4178
rs12141791	A	G	0.0859	0.6981	0.013	3.9e-11	14296	Matrix metalloproteinase-1 levels	GCST90274826	0.00304524	43.6616
rs141782294	A	G	0.3767	0.9777	0.0445	2.56e-17	14731	Matrix metalloproteinase-1 levels	GCST90274826	0.00484161	71.6591
rs2155053	T	C	-0.3212	0.9461	0.0264	4.68e-34	14741	Matrix metalloproteinase-1 levels	GCST90274826	0.00994341	148.028
rs2926741	T	C	-0.0704	0.3436	0.0126	2.31e-08	14296	Matrix metalloproteinase-1 levels	GCST90274826	0.00217923	31.2179
rs4734879	A	G	0.1136	0.7422	0.0137	1.11e-16	14296	Matrix metalloproteinase-1 levels	GCST90274826	0.00478716	68.7568
rs484915	A	T	-0.3517	0.5613	0.0119	5.73e-192	14295	Matrix metalloproteinase-1 levels	GCST90274826	0.0575925	873.476
rs77095316	T	G	-0.1416	0.0705	0.0238	2.69e-09	14744	Matrix metalloproteinase-1 levels	GCST90274826	0.00239538	35.3975
rs11225354	T	C	0.2957	0.879	0.0181	5.38e-60	14296	Matrix metalloproteinase-10 levels	GCST90274827	0.0183298	266.898
rs142915220	A	G	-0.3256	0.9794	0.0494	4.37e-11	13809	Matrix metalloproteinase-10 levels	GCST90274827	0.00313654	43.4425
rs17099622	A	G	-0.2064	0.9296	0.0233	8.12e-19	14296	Matrix metalloproteinase-10 levels	GCST90274827	0.00545979	78.4707
rs17860955	T	C	1.1371	0.983	0.047	2.6e-129	14256	Matrix metalloproteinase-10 levels	GCST90274827	0.0394446	585.331
rs516316	C	G	0.1003	0.4452	0.0117	1.01e-17	14742	Matrix metalloproteinase-10 levels	GCST90274827	0.00496104	73.4903
rs72699188	C	G	-0.0931	0.8507	0.0166	2.04e-08	14744	Matrix metalloproteinase-10 levels	GCST90274827	0.00212912	31.4545
rs112635299	T	G	0.2618	0.0205	0.0433	1.48e-09	14733	Osteoprotegerin levels	GCST90274830	0.00247545	36.5564
rs114165349	C	G	-0.1948	0.0337	0.034	1.01e-08	14727	Osteoprotegerin levels	GCST90274830	0.00222432	32.8262
rs2247769	T	C	-0.1705	0.5577	0.0114	1.42e-50	14285	Osteoprotegerin levels	GCST90274830	0.0154195	223.686
rs704	A	G	-0.1404	0.4726	0.0111	1.14e-36	14733	Osteoprotegerin levels	GCST90274830	0.010744	159.988
rs9643126	C	G	0.0837	0.4689	0.0146	9.87e-09	10893	Osteoprotegerin levels	GCST90274830	0.00300863	32.8659
rs111865607	T	C	-0.1077	0.2079	0.0178	1.44e-09	10894	Oncostatin-M levels	GCST90274831	0.00334986	36.6093
rs2511241	T	C	0.177	0.9163	0.0236	6.38e-14	13668	Oncostatin-M levels	GCST90274831	0.00409918	56.25
rs3859189	A	G	0.1101	0.5367	0.0117	4.95e-21	14729	Oncostatin-M levels	GCST90274831	0.00597702	88.5529
rs653178	T	C	-0.0728	0.5224	0.0132	3.48e-08	11785	Oncostatin-M levels	GCST90274831	0.00257478	30.4169
rs9264931	T	C	-0.1048	0.8812	0.0191	4.09e-08	14736	Oncostatin-M levels	GCST90274831	0.00203915	30.1062
rs11608458	T	C	-0.0707	0.6366	0.0122	6.83e-09	14288	Stem cell factor levels	GCST90274833	0.00234525	33.583
rs12149545	A	G	0.1146	0.3094	0.0123	1.2e-20	14736	Stem cell factor levels	GCST90274833	0.00585716	86.8079
rs138854302	T	C	-0.1391	0.0915	0.0205	1.16e-11	14736	Stem cell factor levels	GCST90274833	0.00311509	46.0412
rs16942887	A	G	0.1658	0.1303	0.0171	3.14e-22	14736	Stem cell factor levels	GCST90274833	0.00634007	94.0106
rs174535	T	C	-0.0735	0.6459	0.0121	1.24e-09	14736	Stem cell factor levels	GCST90274833	0.00249803	36.8981
rs2024570	T	C	-0.1985	0.0394	0.0341	5.85e-09	14288	Stem cell factor levels	GCST90274833	0.00236632	33.8854
rs2740488	A	C	0.1156	0.7485	0.0133	3.57e-18	14732	Stem cell factor levels	GCST90274833	0.00510256	75.5462
rs45617141	T	G	0.2803	0.9812	0.0512	4.38e-08	12935	Stem cell factor levels	GCST90274833	0.00231207	29.9713
rs6073958	T	C	-0.2858	0.8039	0.0144	1.16e-87	14730	Stem cell factor levels	GCST90274833	0.0260491	393.912
rs705379	A	G	0.0789	0.4598	0.012	4.87e-11	14288	Stem cell factor levels	GCST90274833	0.00301695	43.2306
rs798893	C	G	0.095	0.2138	0.0141	1.61e-11	14725	Stem cell factor levels	GCST90274833	0.0030738	45.3951
rs10212190	A	T	0.0727	0.6151	0.0121	1.88e-09	14285	Signaling lymphocytic activation molecule levels	GCST90274835	0.00252106	36.0992
rs12058421	A	C	-0.1256	0.1616	0.0159	2.8e-15	14731	Signaling lymphocytic activation molecule levels	GCST90274835	0.00421867	62.4001
rs2725405	C	G	0.0894	0.4462	0.0141	2.29e-10	10271	Signaling lymphocytic activation molecule levels	GCST90274835	0.00389953	40.201
rs2790462	T	C	-0.0747	0.2977	0.0126	3.06e-09	14733	Signaling lymphocytic activation molecule levels	GCST90274835	0.00238031	35.148
rs3184504	T	C	0.097	0.4758	0.013	8.55e-14	11783	Signaling lymphocytic activation molecule levels	GCST90274835	0.00470356	55.6746
rs56244095	A	C	0.1013	0.2121	0.0156	8.38e-11	14286	Signaling lymphocytic activation molecule levels	GCST90274835	0.00294333	42.1667
rs570025519	A	G	0.1321	0.2395	0.0164	7.96e-16	10894	Signaling lymphocytic activation molecule levels	GCST90274835	0.00592149	64.8811
rs60094514	T	C	0.2209	0.8506	0.0162	2.45e-42	14732	Signaling lymphocytic activation molecule levels	GCST90274835	0.0124655	185.935
rs149278	T	C	-0.1882	0.5314	0.0135	3.58e-44	11344	Sulfotransferase 1A1 levels	GCST90274836	0.0168463	194.344
rs2731674	T	G	-0.083	0.2653	0.0152	4.75e-08	11790	Sulfotransferase 1A1 levels	GCST90274836	0.00252308	29.8173
rs66530140	T	C	-0.1678	0.4926	0.0136	5.64e-35	10913	Sulfotransferase 1A1 levels	GCST90274836	0.0137602	152.232
rs1794500	T	C	-0.2118	0.9278	0.0383	3.2e-08	8587	TNF-beta levels	GCST90274840	0.00354952	30.5812
rs2229092	A	C	1.3565	0.9407	0.0256	0	11792	TNF-beta levels	GCST90274840	0.192342	2807.76
rs2364485	A	C	0.1759	0.1645	0.0189	1.32e-20	11344	TNF-beta levels	GCST90274840	0.00757904	86.618
rs2535313	A	G	-0.1768	0.367	0.0135	3.46e-39	11792	TNF-beta levels	GCST90274840	0.0143387	171.513
rs41543814	T	C	-0.091	0.4387	0.0133	7.8e-12	11780	TNF-beta levels	GCST90274840	0.003959	46.8144
rs7310615	C	G	0.1356	0.4758	0.0134	4.53e-24	11344	TNF-beta levels	GCST90274840	0.00894781	102.402
rs9266064	T	C	-0.1061	0.4975	0.0143	1.17e-13	9902	TNF-beta levels	GCST90274840	0.00552987	55.0502
rs11569551	A	G	0.2584	0.0429	0.0327	2.74e-15	11793	Tumor necrosis factor ligand superfamily member 14 levels	GCST90274842	0.00526799	62.4438
rs11950562	A	C	0.0785	0.5494	0.0132	2.73e-09	11793	Tumor necrosis factor ligand superfamily member 14 levels	GCST90274842	0.00299047	35.3664
rs184708984	T	C	-0.6334	0.0083	0.1109	1.12e-08	6942	Tumor necrosis factor ligand superfamily member 14 levels	GCST90274842	0.0046784	32.6207
rs344560	T	C	-0.4894	0.0625	0.0273	7.29e-72	11793	Tumor necrosis factor ligand superfamily member 14 levels	GCST90274842	0.0265322	321.368
rs1065657	A	G	0.0655	0.4536	0.0118	2.84e-08	14287	TNF-related apoptosis-inducing ligand levels	GCST90274843	0.0021523	30.8119
rs16840522	T	C	-0.1191	0.8073	0.0147	5.4e-16	14725	TNF-related apoptosis-inducing ligand levels	GCST90274843	0.00443875	65.6431
rs174533	A	G	0.0787	0.3509	0.0121	7.81e-11	14732	TNF-related apoptosis-inducing ligand levels	GCST90274843	0.00286372	42.3037
rs28929474	T	C	0.6692	0.0205	0.044	3.08e-52	14735	TNF-related apoptosis-inducing ligand levels	GCST90274843	0.0154579	231.316
rs4760	A	G	0.3554	0.8425	0.0163	2.14e-105	14287	TNF-related apoptosis-inducing ligand levels	GCST90274843	0.0322078	475.401
rs490342	T	G	0.1252	0.1051	0.02	3.85e-10	13228	TNF-related apoptosis-inducing ligand levels	GCST90274843	0.00295417	39.1876
rs5030044	A	G	0.285	0.886	0.0187	1.9e-52	14287	TNF-related apoptosis-inducing ligand levels	GCST90274843	0.016	232.277
rs654488	A	T	-0.0894	0.4593	0.0115	7.61e-15	14735	TNF-related apoptosis-inducing ligand levels	GCST90274843	0.00408517	60.4337
rs8178824	T	C	0.2575	0.029	0.037	3.42e-12	14735	TNF-related apoptosis-inducing ligand levels	GCST90274843	0.00327668	48.4341
rs117113213	A	G	-0.1646	0.0498	0.03	4.1e-08	14723	TNF-related activation-induced cytokine levels	GCST90274844	0.00204076	30.1035
rs11713634	A	G	-0.0978	0.2943	0.015	7.03e-11	11336	TNF-related activation-induced cytokine levels	GCST90274844	0.00373668	42.5104
rs2468187	T	C	-0.1618	0.4162	0.0118	8.62e-43	14735	TNF-related activation-induced cytokine levels	GCST90274844	0.0126007	188.015
rs4512994	A	C	0.1172	0.4634	0.0116	5.33e-24	14736	TNF-related activation-induced cytokine levels	GCST90274844	0.0068805	102.08
rs62501135	A	G	-0.1532	0.2051	0.0148	4.13e-25	14288	TNF-related activation-induced cytokine levels	GCST90274844	0.00744455	107.15
rs704	A	G	-0.1085	0.4755	0.0116	8.48e-21	14736	TNF-related activation-induced cytokine levels	GCST90274844	0.00590271	87.487
rs79287178	A	G	-0.4987	0.0334	0.0343	6.82e-48	14719	TNF-related activation-induced cytokine levels	GCST90274844	0.0141605	211.393
rs10831650	A	G	0.0692	0.3558	0.0125	3.09e-08	14288	Tumor necrosis factor ligand superfamily member 12 levels	GCST90274846	0.00214068	30.6473
rs13107325	T	C	0.2027	0.0696	0.0236	8.77e-18	14733	Tumor necrosis factor ligand superfamily member 12 levels	GCST90274846	0.0049829	73.7706
rs201375822	T	C	0.1082	0.2616	0.0193	2.07e-08	10692	Tumor necrosis factor ligand superfamily member 12 levels	GCST90274846	0.00293148	31.4297
rs34790908	T	C	0.211	0.2563	0.0129	3.9e-60	14732	Tumor necrosis factor ligand superfamily member 12 levels	GCST90274846	0.0178388	267.538
rs579459	T	C	0.1098	0.7888	0.0157	2.68e-12	11785	Tumor necrosis factor ligand superfamily member 12 levels	GCST90274846	0.00413381	48.9109
rs73133996	C	G	0.0812	0.4558	0.012	1.32e-11	14288	Tumor necrosis factor ligand superfamily member 12 levels	GCST90274846	0.00319484	45.7878
rs7503751	A	G	-0.1386	0.0779	0.0238	5.76e-09	14288	Tumor necrosis factor ligand superfamily member 12 levels	GCST90274846	0.00236828	33.9135
rs9842051	C	G	0.1192	0.748	0.014	1.68e-17	14288	Tumor necrosis factor ligand superfamily member 12 levels	GCST90274846	0.00504879	72.4931
rs11220462	A	G	-0.1024	0.1509	0.0161	2.01e-10	14731	Urokinase-type plasminogen activator levels	GCST90274847	0.00273895	40.4528
rs13299342	A	G	0.1	0.1744	0.017	4.04e-09	11781	Urokinase-type plasminogen activator levels	GCST90274847	0.002929	34.6021
rs2227575	A	C	-0.0946	0.5624	0.0115	1.93e-16	14729	Urokinase-type plasminogen activator levels	GCST90274847	0.00457384	67.6685
rs4251805	T	C	-0.422	0.0405	0.0311	6.1e-42	14734	Urokinase-type plasminogen activator levels	GCST90274847	0.0123438	184.121
rs4760	A	G	0.1408	0.8426	0.0165	1.42e-17	14286	Urokinase-type plasminogen activator levels	GCST90274847	0.005072	72.8178
rs4800787	T	C	-0.094	0.3008	0.0125	5.48e-14	14730	Urokinase-type plasminogen activator levels	GCST90274847	0.00382497	56.5504
rs7406661	T	C	-0.1107	0.7855	0.0156	1.28e-12	14286	Urokinase-type plasminogen activator levels	GCST90274847	0.00351292	50.3554
rs7564243	A	G	-0.0852	0.5375	0.0114	7.8e-14	14729	Urokinase-type plasminogen activator levels	GCST90274847	0.00377843	55.856
rs10822155	A	C	0.0838	0.4155	0.0117	7.93e-13	14744	Vascular endothelial growth factor A levels	GCST90274848	0.00346778	51.2999
rs114694170	T	C	-0.1625	0.9462	0.0267	1.16e-09	14728	Vascular endothelial growth factor A levels	GCST90274848	0.00250904	37.0411
rs62401205	A	C	-0.2112	0.0429	0.0333	2.26e-10	14296	Vascular endothelial growth factor A levels	GCST90274848	0.00280624	40.2253
rs6475938	A	T	0.1344	0.542	0.0125	5.8e-27	12412	Vascular endothelial growth factor A levels	GCST90274848	0.00922953	115.606
rs6921438	A	G	-0.4343	0.4867	0.0113	3.45845952088873e-323	14733	Vascular endothelial growth factor A levels	GCST90274848	0.0911359	1477.14
rs6993770	A	T	0.1231	0.7319	0.0134	4.06e-20	14296	Vascular endothelial growth factor A levels	GCST90274848	0.00586943	84.393

## Sheet: Table S2
Table S2. MR results of Main analysis A.
Outcome	Exposure	Method	Nsnp	b	Se	Pval	Q_pval	Pleiotropy_pval	snp_r2.exposure	snp_r2.outcome	correct_causal_direction	steiger_pval	Global.Test.Pvalue	Outlier-corrected
FA	CD40	IVW	4	0.0885294	0.0379502	0.0196597	0.405115	0.663125	0.00648145	2.46236e-09	TRUE	8.56003e-20	0.64	/
	CXCL6	IVW	3	-0.086082	0.0330626	0.00922472	0.804352	0.719177	0.0116262	4.29909e-09	TRUE	1.15877e-33	/	/
	FGF19	IVW	3	0.205291	0.0760273	0.00692927	0.641775	0.548945	0.000210041	5.39139e-09	TRUE	0.103686	/	/
	FGF21	IVW	4	-0.176261	0.0657191	0.00731745	0.714416	0.522159	0.000215739	3.26727e-09	TRUE	0.099517	0.6	/
	LTA	IVW	5	0.0555365	0.0231128	0.016268	0.723505	0.350936	0.0373655	4.39637e-09	TRUE	1.04886e-86	0.48	/
	TNFSF14	IVW	4	0.114728	0.0553503	0.0381952	0.393173	0.971811	0.000748265	3.99671e-09	TRUE	0.00758886	0.48	/
FN	CXCL5	IVW	6	-0.0384903	0.0179924	0.0324152	0.657966	0.603256	0.00280041	1.85797e-08	TRUE	1.98383e-07	0.8	/
	FGF21	IVW	4	-0.0727852	0.0320012	0.0229387	0.447488	0.756604	0.000215739	2.98037e-08	TRUE	0.145502	0.43	/
	IL10	IVW	4	-0.105693	0.0426499	0.0132064	0.506806	0.648583	8.36291e-05	3.29084e-08	TRUE	0.369985	0.65	/
	MCP3	IVW	5	-0.0798027	0.0320574	0.0127971	0.85664	0.734774	0.000224606	2.0786e-08	TRUE	0.168386	0.9	/
HB	CCL4	IVW	4	0.0236362	0.00721741	0.00105705	0.0182224	0.178286	0.00559644	1.04023e-08	TRUE	2.72658e-18	0.37	/
	CXCL10	IVW	5	0.0236692	0.0110671	0.0324602	0.261923	0.191796	0.000118985	7.72855e-10	TRUE	0.205811	0.38	/
	DNER	IVW	3	-0.0221178	0.00784964	0.00483715	0.0675506	0.0686193	0.00019007	6.13014e-10	TRUE	0.10843	/	/
	LIFR	IVW	3	0.0876666	0.0234484	0.000184968	0.498582	0.488441	0.000456115	4.49873e-10	TRUE	0.0121176	/	/
	T-cell CD5	IVW	5	0.0386948	0.0110811	0.000479509	8.56135e-05	0.145356	0.000881796	1.16772e-07	TRUE	0.00178422	0.17	/
LS	CXCL11	IVW	4	-0.0863177	0.0396164	0.0293436	0.844901	0.856617	0.000262508	1.04329e-08	TRUE	0.123985	0.9	/
	CXCL5	IVW	6	-0.0604218	0.0208833	0.00381218	0.799229	0.878562	0.00280041	3.92032e-08	TRUE	3.69426e-07	0.8	/
	FGF19	IVW	3	0.187305	0.0419278	7.92008e-06	0.862655	0.70865	0.000210041	2.81233e-07	TRUE	0.170157	/	/
	IL10	IVW	4	-0.111904	0.0501611	0.025688	0.46403	0.271712	8.36291e-05	2.80356e-08	TRUE	0.379852	0.63	/
	Oncostatin-M	IVW	4	-0.112831	0.0535624	0.0351585	0.41516	0.945806	5.85576e-05	1.81241e-08	TRUE	0.469321	0.66	/
FX	Oncostatin-M	IVW	3	0.151399	0.0682295	0.0264886	0.333507	0.388591	2.28665e-05	1.32827e-10	TRUE	0.585329	/	/
ALM	CXCL6	IVW	3	0.00772183	0.00390996	0.0482782	0.752808	0.663467	0.0116262	7.31032e-11	TRUE	3.85576e-37	/	/
	DNER	IVW	4	0.0198069	0.00797598	0.0130163	0.294239	0.394159	0.000504441	5.53002e-10	TRUE	0.00828132	0.33	/
	FGF5	IVW	3	0.0109372	0.00379551	0.00395629	0.463336	0.755454	0.0168489	3.79257e-10	TRUE	1.13975e-41	/	/
	GDNF	IVW	5	-0.0363213	0.0155303	0.0193493	0.000197527	0.0664378	0.000705551	1.16714e-08	TRUE	0.00201865	0.12	/
	IL10RB	IVW	3	-0.0140122	0.00446956	0.00171838	0.431958	0.809743	0.00801093	3.78009e-10	TRUE	1.72295e-25	/	/
	LTA	IVW	6	0.0304687	0.0141854	0.0317218	5.38314e-29	0.150194	0.0373722	1.57772e-07	TRUE	1.3353e-90	<0.01	0.0228467
	TNFSF12	IVW	7	-0.0490412	0.0168948	0.00369918	3.60419e-07	0.0857507	0.000401662	2.46979e-08	TRUE	0.0221548	<0.01	0.0920285
LGS	MCP2	IVW	4	-0.0217596	0.0102173	0.0331986	0.824355	0.961943	0.055011	2.88242e-10	TRUE	5.74475e-175	0.57	/
	T-cell CD6	IVW	3	0.0330784	0.0138358	0.0168122	0.594621	0.765893	0.0167202	4.1344e-10	TRUE	2.77167e-47	/	/
	LTA	IVW	5	-0.0378709	0.0169042	0.0250698	0.0321951	0.0575452	0.0373506	2.44373e-09	TRUE	1.28278e-90	0.24	/
WP	CD40	IVW	4	0.00927644	0.00354287	0.00883575	0.258761	0.594785	0.00648145	5.08897e-10	TRUE	7.94887e-22	0.44	/
	CX3CL1	IVW	4	0.0181997	0.00835824	0.0294469	0.421703	0.257323	0.000426444	5.13953e-10	TRUE	0.0162951	0.14	/
	CXCL10	IVW	5	-0.0140288	0.00488245	0.00406186	0.807332	0.392119	0.00019007	1.27477e-10	TRUE	0.10768	0.73	/
	FLT3L	IVW	8	-0.00828411	0.00416985	0.0469594	0.312205	0.42245	0.000950974	3.48094e-10	TRUE	0.000257419	0.26	/
	SLAM	IVW	6	-0.011538	0.00531042	0.0298018	0.779593	0.687366	0.000214533	1.96867e-10	TRUE	0.0932539	0.67	/
	LTA	IVW	4	0.00505925	0.00182414	0.00554579	0.400976	0.337084	0.0373439	4.60005e-10	TRUE	2.76119e-96	0.47	/

## Sheet: Table S3
Table S3: SNPs adopted in the analysis B
SNP	effect_allele.exposure	other_allele.exposure	beta.exposure	eaf.exposure	se.exposure	pval.exposure	samplesize.exposure	exposure	id.exposure	R2	F
rs10792025	T	C	-0.0593	0.3383	0.0124	1.73e-06	14727	Eukaryotic translation initiation factor 4E-binding protein 1 levels	GCST90274758	0.00155073	22.87
rs10926313	A	G	-0.0884	0.8334	0.0175	4.39e-07	14288	Eukaryotic translation initiation factor 4E-binding protein 1 levels	GCST90274758	0.00178296	25.5169
rs114302245	T	C	0.0791	0.358	0.0169	2.86e-06	10894	Eukaryotic translation initiation factor 4E-binding protein 1 levels	GCST90274758	0.00200724	21.9068
rs137887001	C	G	0.2235	0.9827	0.0486	4.25e-06	14288	Eukaryotic translation initiation factor 4E-binding protein 1 levels	GCST90274758	0.00147819	21.1486
rs181095999	T	C	-0.2226	0.0227	0.0474	2.65e-06	14736	Eukaryotic translation initiation factor 4E-binding protein 1 levels	GCST90274758	0.00149459	22.0543
rs2731672	T	C	0.0926	0.2679	0.0152	1.11e-09	11783	Eukaryotic translation initiation factor 4E-binding protein 1 levels	GCST90274758	0.00314041	37.1137
rs2856226	T	C	-0.0995	0.8975	0.0214	3.33e-06	12404	Eukaryotic translation initiation factor 4E-binding protein 1 levels	GCST90274758	0.00174009	21.6182
rs356283	T	G	0.0588	0.6475	0.0123	1.75e-06	14730	Eukaryotic translation initiation factor 4E-binding protein 1 levels	GCST90274758	0.00154927	22.8531
rs3733402	A	G	-0.1305	0.5102	0.0116	2.32e-29	14736	Eukaryotic translation initiation factor 4E-binding protein 1 levels	GCST90274758	0.00851667	126.562
rs5030072	T	C	0.0594	0.5711	0.0119	5.99e-07	14716	Eukaryotic translation initiation factor 4E-binding protein 1 levels	GCST90274758	0.00169049	24.916
rs6963617	T	C	0.0754	0.2938	0.0142	1.1e-07	14288	Eukaryotic translation initiation factor 4E-binding protein 1 levels	GCST90274758	0.0019697	28.1946
rs76686678	T	G	0.2607	0.015	0.0521	5.62e-07	14730	Eukaryotic translation initiation factor 4E-binding protein 1 levels	GCST90274758	0.00169717	25.0384
rs10024178	T	C	-0.0925	0.905	0.0199	3.35e-06	14716	Adenosine Deaminase levels	GCST90274759	0.00146625	21.6061
rs111478357	T	C	0.2044	0.0243	0.044	3.39e-06	13801	Adenosine Deaminase levels	GCST90274759	0.00156146	21.5802
rs115657851	A	G	0.139	0.0462	0.0293	2.1e-06	14715	Adenosine Deaminase levels	GCST90274759	0.00152732	22.5058
rs117645472	A	T	0.3494	0.0125	0.0754	3.59e-06	11095	Adenosine Deaminase levels	GCST90274759	0.00193203	21.4735
rs1608554	A	G	0.0598	0.656	0.0122	9.5e-07	14733	Adenosine Deaminase levels	GCST90274759	0.00162833	24.0261
rs1636592	A	T	-0.0562	0.4024	0.0122	4.09e-06	14288	Adenosine Deaminase levels	GCST90274759	0.00148319	21.2204
rs189104742	A	T	0.2754	0.9857	0.0584	2.41e-06	14729	Adenosine Deaminase levels	GCST90274759	0.00150776	22.2383
rs2007720	A	G	-0.1698	0.7345	0.0136	8.98e-36	14288	Adenosine Deaminase levels	GCST90274759	0.0107938	155.883
rs2620728	C	G	-0.0551	0.5267	0.0119	3.65e-06	14288	Adenosine Deaminase levels	GCST90274759	0.00149847	21.4392
rs4749761	A	T	0.5548	0.0104	0.1204	4.07e-06	6862	Adenosine Deaminase levels	GCST90274759	0.0030857	21.2334
rs541944924	T	C	0.1673	0.0316	0.0358	2.97e-06	14080	Adenosine Deaminase levels	GCST90274759	0.00154886	21.8387
rs62319741	T	C	0.1281	0.9456	0.0258	6.87e-07	14733	Adenosine Deaminase levels	GCST90274759	0.00167071	24.6524
rs7292320	A	G	-0.0599	0.2529	0.0131	4.82e-06	14729	Adenosine Deaminase levels	GCST90274759	0.00141769	20.9079
rs74174913	A	G	-0.1326	0.2254	0.017	6.19e-15	11760	Adenosine Deaminase levels	GCST90274759	0.00514771	60.84
rs74673238	T	G	-0.9358	0.9326	0.022	0	14723	Adenosine Deaminase levels	GCST90274759	0.109456	1809.34
rs75492374	A	G	0.3552	0.9905	0.077	3.97e-06	11139	Adenosine Deaminase levels	GCST90274759	0.00190707	21.2796
rs118115625	T	C	0.1703	0.0344	0.0362	2.55e-06	11778	Artemin levels	GCST90274760	0.00187585	22.1316
rs1329733	A	G	-0.0674	0.5323	0.0136	7.2e-07	11330	Artemin levels	GCST90274760	0.00216346	24.5608
rs13303278	A	C	-0.0664	0.5539	0.0144	4.01e-06	10265	Artemin levels	GCST90274760	0.00206746	21.2623
rs1370215	T	C	-0.07	0.7417	0.0153	4.76e-06	11330	Artemin levels	GCST90274760	0.00184441	20.9321
rs138311590	A	G	-0.0811	0.84	0.0176	4.07e-06	11758	Artemin levels	GCST90274760	0.00180291	21.2332
rs142970662	A	G	0.311	0.0191	0.0639	1.13e-06	9834	Artemin levels	GCST90274760	0.00240343	23.6875
rs148226005	A	G	0.2112	0.9758	0.0451	2.83e-06	11765	Artemin levels	GCST90274760	0.00186083	21.9298
rs17340161	A	G	-0.0873	0.8494	0.0189	3.86e-06	11330	Artemin levels	GCST90274760	0.0018799	21.3356
rs3003450	T	G	0.0632	0.6627	0.0137	3.97e-06	11762	Artemin levels	GCST90274760	0.00180634	21.281
rs4993886	A	T	-0.079	0.6759	0.0162	1.08e-06	8371	Artemin levels	GCST90274760	0.00283347	23.7807
rs55885546	A	G	-0.2047	0.0245	0.044	3.28e-06	11778	Artemin levels	GCST90274760	0.00183457	21.6436
rs569463048	T	G	-0.2687	0.028	0.0588	4.88e-06	7943	Artemin levels	GCST90274760	0.0026228	20.8824
rs62277657	A	G	0.0833	0.1972	0.0166	5.22e-07	11777	Artemin levels	GCST90274760	0.00213395	25.181
rs6509909	C	G	-0.0881	0.8122	0.0176	5.57e-07	11330	Artemin levels	GCST90274760	0.00220706	25.0569
rs76672219	A	C	-0.3226	0.9882	0.0682	2.24e-06	11291	Artemin levels	GCST90274760	0.00197808	22.3748
rs77502336	C	G	0.0679	0.318	0.0141	1.47e-06	11775	Artemin levels	GCST90274760	0.00196589	23.19
rs9496445	T	C	0.0853	0.1545	0.0181	2.44e-06	11768	Artemin levels	GCST90274760	0.00188405	22.2096
rs9684768	C	G	0.0692	0.626	0.014	7.7e-07	11330	Artemin levels	GCST90274760	0.00215212	24.4318
rs9941952	T	C	0.0765	0.7151	0.0167	4.63e-06	11774	Artemin levels	GCST90274760	0.00177937	20.9841
rs115455827	A	G	0.1447	0.9489	0.0305	2.09e-06	11792	Axin-1 levels	GCST90274761	0.00190544	22.508
rs117097664	A	C	0.2444	0.0197	0.0522	2.84e-06	11345	Axin-1 levels	GCST90274761	0.00192883	21.9211
rs148317708	A	G	-0.212	0.0295	0.042	4.47e-07	10919	Axin-1 levels	GCST90274761	0.0023284	25.4785
rs2470622	A	G	-0.1229	0.9127	0.0242	3.8e-07	11345	Axin-1 levels	GCST90274761	0.0022686	25.7913
rs2691531	T	C	-0.067	0.5979	0.0133	4.71e-07	11793	Axin-1 levels	GCST90274761	0.00214764	25.3774
rs2712427	A	G	0.0626	0.4935	0.0134	2.99e-06	11345	Axin-1 levels	GCST90274761	0.00192033	21.8242
rs428324	T	C	0.0692	0.6047	0.0148	2.93e-06	10281	Axin-1 levels	GCST90274761	0.00212234	21.8619
rs7136254	A	T	0.1657	0.9437	0.0359	3.92e-06	9827	Axin-1 levels	GCST90274761	0.00216363	21.3038
rs7171268	T	C	0.1554	0.9514	0.0329	2.32e-06	11345	Axin-1 levels	GCST90274761	0.00196304	22.3105
rs117164089	T	C	-0.271	0.014	0.0565	1.61e-06	13421	beta-nerve growth factor levels	GCST90274762	0.0017115	23.006
rs12188775	T	G	0.1213	0.9435	0.0247	9.06e-07	14737	beta-nerve growth factor levels	GCST90274762	0.00163406	24.1172
rs12259196	A	G	-0.075	0.1928	0.0148	4.03e-07	13244	beta-nerve growth factor levels	GCST90274762	0.00193555	25.6802
rs12533747	A	G	0.1389	0.0802	0.0276	4.84e-07	14295	beta-nerve growth factor levels	GCST90274762	0.00176886	25.3272
rs12539643	C	G	0.1867	0.966	0.0408	4.74e-06	11344	beta-nerve growth factor levels	GCST90274762	0.0018428	20.9396
rs13058191	C	G	-0.2164	0.0256	0.0467	3.59e-06	14295	beta-nerve growth factor levels	GCST90274762	0.00150005	21.4724
rs140072192	A	G	0.2773	0.0196	0.0602	4.1e-06	11925	beta-nerve growth factor levels	GCST90274762	0.00177643	21.2181
rs148834134	T	C	0.2541	0.0235	0.0556	4.87e-06	13421	beta-nerve growth factor levels	GCST90274762	0.00155405	20.8862
rs17647697	A	C	-0.1617	0.9727	0.0352	4.35e-06	14741	beta-nerve growth factor levels	GCST90274762	0.0014297	21.1025
rs17689534	A	G	0.2208	0.0229	0.0462	1.76e-06	13421	beta-nerve growth factor levels	GCST90274762	0.00169924	22.841
rs1878359	A	G	0.0626	0.719	0.0126	6.76e-07	14740	beta-nerve growth factor levels	GCST90274762	0.00167202	24.6835
rs2904780	A	C	-0.0685	0.3918	0.0143	1.67e-06	11538	beta-nerve growth factor levels	GCST90274762	0.00198514	22.9461
rs3128517	T	C	-0.0775	0.4965	0.0118	5.11e-11	14295	beta-nerve growth factor levels	GCST90274762	0.0030089	43.136
rs34559191	T	C	0.0607	0.3088	0.0124	9.82e-07	13675	beta-nerve growth factor levels	GCST90274762	0.00174948	23.9626
rs397081	T	C	0.1203	0.9514	0.0262	4.4e-06	14743	beta-nerve growth factor levels	GCST90274762	0.00142817	21.0828
rs4017	T	C	-0.1187	0.9491	0.0258	4.21e-06	14742	beta-nerve growth factor levels	GCST90274762	0.00143397	21.1671
rs4899264	C	G	-0.055	0.5283	0.0117	2.59e-06	14295	beta-nerve growth factor levels	GCST90274762	0.00154369	22.098
rs62092633	T	C	-0.1249	0.1005	0.0259	1.42e-06	11344	beta-nerve growth factor levels	GCST90274762	0.00204619	23.2555
rs62494116	T	C	0.0578	0.6636	0.0117	7.81e-07	14729	beta-nerve growth factor levels	GCST90274762	0.00165444	24.4053
rs6328	A	C	-0.0797	0.3498	0.0122	6.46e-11	13224	beta-nerve growth factor levels	GCST90274762	0.00321736	42.6773
rs72673086	A	G	0.0584	0.3152	0.0126	3.57e-06	12858	beta-nerve growth factor levels	GCST90274762	0.00166822	21.4825
rs77493302	T	C	0.0853	0.8904	0.0185	4.01e-06	14743	beta-nerve growth factor levels	GCST90274762	0.00144013	21.2596
rs9479501	T	G	0.0629	0.2135	0.0137	4.41e-06	14729	beta-nerve growth factor levels	GCST90274762	0.0014293	21.0795
rs1032417	C	G	-0.0858	0.1545	0.0165	1.99e-07	14296	Caspase 8 levels	GCST90274763	0.00188813	27.04
rs1034059	A	G	0.0681	0.6981	0.0145	2.65e-06	14296	Caspase 8 levels	GCST90274763	0.00154076	22.0576
rs111764025	C	G	0.1095	0.9304	0.0238	4.21e-06	14731	Caspase 8 levels	GCST90274763	0.00143508	21.1677
rs11695193	A	T	-0.0806	0.1582	0.0162	6.51e-07	14743	Caspase 8 levels	GCST90274763	0.00167643	24.7537
rs11709039	T	C	0.0781	0.856	0.0168	3.34e-06	14743	Caspase 8 levels	GCST90274763	0.00146393	21.6114
rs12073499	A	C	-0.0812	0.8466	0.0167	1.16e-06	14295	Caspase 8 levels	GCST90274763	0.00165135	23.6417
rs137887001	C	G	0.2318	0.9827	0.0486	1.85e-06	14296	Caspase 8 levels	GCST90274763	0.00158895	22.7486
rs140844269	C	G	-0.3615	0.0099	0.0776	3.19e-06	12330	Caspase 8 levels	GCST90274763	0.00175726	21.7017
rs148608719	A	G	0.3474	0.0145	0.0683	3.65e-07	12745	Caspase 8 levels	GCST90274763	0.00202612	25.8713
rs187405204	T	C	0.4195	0.9851	0.0912	4.23e-06	6257	Caspase 8 levels	GCST90274763	0.00337117	21.158
rs34154371	T	C	-0.2016	0.9714	0.0422	1.78e-06	13232	Caspase 8 levels	GCST90274763	0.00172206	22.8221
rs56328050	C	G	-0.1987	0.8696	0.0173	1.56e-30	14743	Caspase 8 levels	GCST90274763	0.00886967	131.918
rs73306603	T	C	0.2044	0.978	0.0412	7.01e-07	14741	Caspase 8 levels	GCST90274763	0.00166715	24.6132
rs78449258	A	G	-0.2001	0.9804	0.0428	2.94e-06	14744	Caspase 8 levels	GCST90274763	0.00148049	21.8578
rs114744647	T	C	0.2107	0.9774	0.0451	2.99e-06	14730	Eotaxin levels	GCST90274764	0.00147975	21.8261
rs12075	A	G	0.0749	0.5547	0.0114	5.03e-11	14731	Eotaxin levels	GCST90274764	0.0029222	43.1672
rs139476527	T	G	0.2826	0.0125	0.0606	3.11e-06	12933	Eotaxin levels	GCST90274764	0.00167895	21.747
rs139597204	A	C	-0.3374	0.0128	0.0714	2.3e-06	12303	Eotaxin levels	GCST90274764	0.00181203	22.3303
rs1564995	A	G	-0.0609	0.6155	0.0131	3.34e-06	14286	Eotaxin levels	GCST90274764	0.00151073	21.6119
rs2112920	C	G	0.0817	0.8362	0.016	3.29e-07	14286	Eotaxin levels	GCST90274764	0.00182206	26.0738
rs2201150	T	C	0.0785	0.3561	0.0123	1.75e-10	14286	Eotaxin levels	GCST90274764	0.00284343	40.7314
rs2228467	T	C	-0.3316	0.9289	0.0225	3.69e-49	14733	Eotaxin levels	GCST90274764	0.0145303	217.202
rs34536806	T	G	0.1017	0.9023	0.0208	1.01e-06	14286	Eotaxin levels	GCST90274764	0.00167086	23.9065
rs35543857	A	G	-0.1138	0.9282	0.0244	3.1e-06	14286	Eotaxin levels	GCST90274764	0.00152053	21.7523
rs554698477	A	G	0.1063	0.8771	0.0226	2.56e-06	10894	Eotaxin levels	GCST90274764	0.00202703	22.1233
rs55843637	C	G	0.0555	0.5296	0.0121	4.5e-06	14286	Eotaxin levels	GCST90274764	0.00147071	21.0385
rs6894241	A	C	-0.0656	0.2333	0.0137	1.68e-06	14715	Eotaxin levels	GCST90274764	0.00155593	22.928
rs73171545	A	G	-0.0861	0.1199	0.0187	4.14e-06	14286	Eotaxin levels	GCST90274764	0.00148194	21.1994
rs73209015	A	T	-0.0913	0.1104	0.0189	1.36e-06	14728	Eotaxin levels	GCST90274764	0.00158214	23.3355
rs757973	A	G	0.2002	0.09	0.0205	1.58e-22	14713	Eotaxin levels	GCST90274764	0.00644127	95.3719
rs79432525	T	G	0.1929	0.9754	0.0422	4.85e-06	14247	Eotaxin levels	GCST90274764	0.00146467	20.8949
rs79684468	T	C	0.1502	0.0433	0.0303	7.16e-07	14286	Eotaxin levels	GCST90274764	0.00171735	24.5728
rs79722574	T	C	-0.1215	0.167	0.0156	6.78e-15	14720	Eotaxin levels	GCST90274764	0.00410458	60.6601
rs9940390	T	C	-0.0818	0.7358	0.0133	7.73e-10	14286	Eotaxin levels	GCST90274764	0.00264122	37.8271
rs9976282	A	G	-0.1678	0.0333	0.0345	1.15e-06	14722	Eotaxin levels	GCST90274764	0.0016045	23.6562
rs10242459	A	G	0.0729	0.8219	0.0154	2.2e-06	14729	C-C motif chemokine 19 levels	GCST90274765	0.00151928	22.4085
rs10496135	C	G	0.1856	0.9689	0.0384	1.34e-06	14288	C-C motif chemokine 19 levels	GCST90274765	0.00163258	23.3611
rs113539352	C	G	0.4485	0.992	0.0922	1.15e-06	11439	C-C motif chemokine 19 levels	GCST90274765	0.00206468	23.6626
rs11574915	A	C	-0.1464	0.8639	0.017	7.19e-18	14733	C-C motif chemokine 19 levels	GCST90274765	0.00500923	74.1625
rs13010492	C	G	-0.0803	0.4754	0.0123	6.65e-11	13422	C-C motif chemokine 19 levels	GCST90274765	0.00316586	42.6207
rs138108512	A	G	-0.2939	0.0119	0.0616	1.83e-06	13422	C-C motif chemokine 19 levels	GCST90274765	0.00169336	22.7634
rs138440733	A	G	-0.1724	0.0585	0.036	1.68e-06	12404	C-C motif chemokine 19 levels	GCST90274765	0.00184576	22.9335
rs1415763	C	G	0.0757	0.1687	0.0157	1.42e-06	14731	C-C motif chemokine 19 levels	GCST90274765	0.00157592	23.2484
rs147708384	T	C	-0.2707	0.0151	0.0574	2.4e-06	13801	C-C motif chemokine 19 levels	GCST90274765	0.00160918	22.2409
rs28635588	A	G	-0.1775	0.8408	0.0206	6.9e-18	9182	C-C motif chemokine 19 levels	GCST90274765	0.00802271	74.2442
rs34791102	A	G	0.1238	0.0534	0.0265	2.99e-06	14735	C-C motif chemokine 19 levels	GCST90274765	0.00147916	21.8248
rs3792790	A	C	0.0551	0.4736	0.012	4.4e-06	14288	C-C motif chemokine 19 levels	GCST90274765	0.00147363	21.0834
rs4554017	T	C	0.0596	0.3904	0.0122	1.03e-06	14288	C-C motif chemokine 19 levels	GCST90274765	0.00166777	23.8656
rs4766578	A	T	-0.0801	0.5095	0.0132	1.29e-09	11785	C-C motif chemokine 19 levels	GCST90274765	0.00311535	36.8228
rs4907572	A	G	-0.0671	0.2653	0.0137	9.69e-07	14722	C-C motif chemokine 19 levels	GCST90274765	0.00162701	23.9885
rs62292952	T	G	0.2346	0.8822	0.0185	7.53e-37	14728	C-C motif chemokine 19 levels	GCST90274765	0.0108022	160.81
rs6486995	A	T	-0.0697	0.2452	0.0135	2.43e-07	14735	C-C motif chemokine 19 levels	GCST90274765	0.00180602	26.6562
rs6870560	T	C	0.0863	0.8559	0.0169	3.28e-07	14732	C-C motif chemokine 19 levels	GCST90274765	0.00176717	26.0764
rs73257451	T	C	-0.3645	0.989	0.0756	1.43e-06	11337	C-C motif chemokine 19 levels	GCST90274765	0.00204663	23.2462
rs74764632	A	T	0.1349	0.9557	0.0294	4.47e-06	14734	C-C motif chemokine 19 levels	GCST90274765	0.00142708	21.0537
rs7595241	C	G	0.0615	0.6941	0.013	2.24e-06	14288	C-C motif chemokine 19 levels	GCST90274765	0.00156413	22.3802
rs79086127	T	C	-0.2096	0.0195	0.045	3.2e-06	14247	C-C motif chemokine 19 levels	GCST90274765	0.00152067	21.6949
rs9469127	C	G	-0.4884	0.9365	0.0277	1.41e-69	14735	C-C motif chemokine 19 levels	GCST90274765	0.0206648	310.879
rs10207134	T	C	-0.0996	0.326	0.0128	7.18e-15	14287	C-C motif chemokine 20 levels	GCST90274766	0.00422067	60.5479
rs10837780	T	C	0.1191	0.9413	0.026	4.63e-06	14288	C-C motif chemokine 20 levels	GCST90274766	0.00146666	20.9834
rs111674022	T	C	-0.0953	0.0967	0.0208	4.61e-06	14288	C-C motif chemokine 20 levels	GCST90274766	0.00146727	20.9923
rs11242693	T	C	0.0637	0.3674	0.0135	2.38e-06	12404	C-C motif chemokine 20 levels	GCST90274766	0.00179201	22.2644
rs1129474	T	C	0.0573	0.5396	0.012	1.8e-06	14288	C-C motif chemokine 20 levels	GCST90274766	0.00159347	22.8006
rs11582772	T	C	0.2585	0.9859	0.0548	2.39e-06	14243	C-C motif chemokine 20 levels	GCST90274766	0.00156006	22.2515
rs117753190	C	G	-0.185	0.9688	0.0359	2.56e-07	14243	C-C motif chemokine 20 levels	GCST90274766	0.00186125	26.5555
rs117900576	C	G	-0.2256	0.9694	0.0429	1.45e-07	13224	C-C motif chemokine 20 levels	GCST90274766	0.00208718	27.6544
rs13049624	A	G	-0.1315	0.9476	0.0276	1.89e-06	14288	C-C motif chemokine 20 levels	GCST90274766	0.00158647	22.7004
rs151092565	T	C	-0.1512	0.0376	0.0328	4.03e-06	14728	C-C motif chemokine 20 levels	GCST90274766	0.00144094	21.2499
rs2003431	A	T	-0.1602	0.0632	0.0344	3.21e-06	9786	C-C motif chemokine 20 levels	GCST90274766	0.00221172	21.6874
rs2796032	T	C	0.0636	0.3159	0.0127	5.5e-07	14718	C-C motif chemokine 20 levels	GCST90274766	0.00170129	25.0788
rs35833676	T	C	0.0804	0.1452	0.0166	1.28e-06	14732	C-C motif chemokine 20 levels	GCST90274766	0.00159002	23.4583
rs41302923	A	G	0.1939	0.9774	0.0414	2.82e-06	14726	C-C motif chemokine 20 levels	GCST90274766	0.00148759	21.9359
rs4981022	A	G	0.0635	0.6933	0.0128	7.02e-07	14721	C-C motif chemokine 20 levels	GCST90274766	0.00166926	24.6109
rs564398411	T	C	0.3494	0.9856	0.0713	9.56e-07	10407	C-C motif chemokine 20 levels	GCST90274766	0.00230263	24.0141
rs5769672	T	G	-0.1184	0.9406	0.0257	4.09e-06	14732	C-C motif chemokine 20 levels	GCST90274766	0.00143883	21.2245
rs6420556	T	C	-0.0736	0.1755	0.0158	3.19e-06	14288	C-C motif chemokine 20 levels	GCST90274766	0.0015166	21.6991
rs6498926	A	T	0.0616	0.3426	0.0134	4.29e-06	12844	C-C motif chemokine 20 levels	GCST90274766	0.00164288	21.1325
rs73072893	A	G	0.2057	0.9739	0.0422	1.09e-06	13230	C-C motif chemokine 20 levels	GCST90274766	0.00179296	23.7598
rs742493	T	C	0.1459	0.883	0.0185	3.11e-15	14735	C-C motif chemokine 20 levels	GCST90274766	0.00420384	62.1967
rs9274623	T	G	-0.076	0.215	0.0148	2.82e-07	14288	C-C motif chemokine 20 levels	GCST90274766	0.00184244	26.3696
rs1001495	T	C	0.0983	0.9113	0.0215	4.83e-06	13650	C-C motif chemokine 23 levels	GCST90274767	0.00152931	20.904
rs11017721	A	G	0.0971	0.1154	0.0186	1.79e-07	14288	C-C motif chemokine 23 levels	GCST90274767	0.00190403	27.2529
rs112492	A	G	-0.0692	0.7293	0.014	7.7e-07	13224	C-C motif chemokine 23 levels	GCST90274767	0.00184441	24.4318
rs113959305	T	C	-0.1397	0.0559	0.0285	9.5e-07	13224	C-C motif chemokine 23 levels	GCST90274767	0.00181392	24.0272
rs116683909	A	G	-0.21	0.0278	0.0426	8.24e-07	14724	C-C motif chemokine 23 levels	GCST90274767	0.00164792	24.3007
rs117639761	A	C	-0.3246	0.9561	0.0413	3.85e-15	14736	C-C motif chemokine 23 levels	GCST90274767	0.00417503	61.7727
rs12204524	C	G	0.1164	0.9291	0.0237	9.04e-07	14727	C-C motif chemokine 23 levels	GCST90274767	0.00163547	24.1218
rs12949647	A	G	-0.0643	0.7287	0.0137	2.69e-06	14288	C-C motif chemokine 23 levels	GCST90274767	0.00153958	22.0283
rs143910182	T	C	0.2157	0.0255	0.0449	1.56e-06	14730	C-C motif chemokine 23 levels	GCST90274767	0.00156453	23.0785
rs146074782	A	G	-0.3061	0.0116	0.0626	1.01e-06	12935	C-C motif chemokine 23 levels	GCST90274767	0.00184534	23.9099
rs16971993	T	C	-0.1285	0.0956	0.025	2.75e-07	14288	C-C motif chemokine 23 levels	GCST90274767	0.00184592	26.4196
rs17735284	A	T	0.0927	0.0922	0.0202	4.45e-06	14725	C-C motif chemokine 23 levels	GCST90274767	0.00142837	21.0599
rs1926742	A	G	0.0574	0.3093	0.0125	4.39e-06	14725	C-C motif chemokine 23 levels	GCST90274767	0.00143016	21.0865
rs2870238	T	C	0.0574	0.4869	0.0114	4.78e-07	14736	C-C motif chemokine 23 levels	GCST90274767	0.0017177	25.3521
rs4317138	T	C	0.0585	0.6736	0.0127	4.1e-06	14288	C-C motif chemokine 23 levels	GCST90274767	0.00148303	21.218
rs438811	T	C	0.0669	0.2405	0.0138	1.25e-06	14720	C-C motif chemokine 23 levels	GCST90274767	0.00159424	23.5014
rs4719850	T	C	-0.0548	0.5907	0.0118	3.42e-06	14726	C-C motif chemokine 23 levels	GCST90274767	0.00146263	21.5674
rs712048	A	C	-0.5147	0.1497	0.0158	8.99e-233	14723	C-C motif chemokine 23 levels	GCST90274767	0.0672399	1061.19
rs7225405	T	G	-0.2256	0.0643	0.0291	9e-15	11538	C-C motif chemokine 23 levels	GCST90274767	0.00518299	60.1025
rs73071153	A	G	-0.1497	0.0393	0.0319	2.7e-06	14728	C-C motif chemokine 23 levels	GCST90274767	0.00149324	22.0223
rs73114426	A	G	0.0948	0.0846	0.0207	4.66e-06	14731	C-C motif chemokine 23 levels	GCST90274767	0.00142195	20.9737
rs74127049	C	G	0.0603	0.608	0.0132	4.92e-06	13422	C-C motif chemokine 23 levels	GCST90274767	0.0015526	20.8683
rs74491711	A	G	0.1273	0.048	0.0278	4.67e-06	14735	C-C motif chemokine 23 levels	GCST90274767	0.00142121	20.9685
rs77083410	C	G	0.224	0.0223	0.0416	7.26e-08	14734	C-C motif chemokine 23 levels	GCST90274767	0.00196424	28.9941
rs77354000	A	G	-0.2064	0.9788	0.0437	2.32e-06	14735	C-C motif chemokine 23 levels	GCST90274767	0.00151185	22.3078
rs77527696	T	C	-0.2538	0.0298	0.0465	4.81e-08	13829	C-C motif chemokine 23 levels	GCST90274767	0.00214988	29.7905
rs10792444	T	C	-0.0865	0.8838	0.0181	1.76e-06	14732	C-C motif chemokine 25 levels	GCST90274768	0.0015481	22.8389
rs11028036	A	G	0.0546	0.5707	0.0117	3.06e-06	14728	C-C motif chemokine 25 levels	GCST90274768	0.00147668	21.7778
rs111346862	T	C	-0.7967	0.8362	0.0148	0	14287	C-C motif chemokine 25 levels	GCST90274768	0.168645	2897.79
rs11140450	A	T	-0.2681	0.9693	0.0579	3.65e-06	10797	C-C motif chemokine 25 levels	GCST90274768	0.00198222	21.4406
rs111437511	T	C	0.1437	0.0428	0.0297	1.31e-06	14733	C-C motif chemokine 25 levels	GCST90274768	0.00158664	23.41
rs11589432	C	G	0.0566	0.4781	0.0119	1.97e-06	14287	C-C motif chemokine 25 levels	GCST90274768	0.00158114	22.6224
rs116534774	T	C	0.3717	0.9916	0.0777	1.72e-06	11139	C-C motif chemokine 25 levels	GCST90274768	0.00205061	22.8846
rs117424304	A	G	0.3657	0.0137	0.0586	4.36e-10	13501	C-C motif chemokine 25 levels	GCST90274768	0.00287675	38.9453
rs12114935	A	G	0.0769	0.7856	0.0142	6.11e-08	14732	C-C motif chemokine 25 levels	GCST90274768	0.00198705	29.3276
rs12606983	T	C	-0.0673	0.2475	0.0134	5.1e-07	14715	C-C motif chemokine 25 levels	GCST90274768	0.00171149	25.2244
rs140376515	T	G	0.1929	0.0277	0.0395	1.04e-06	14288	C-C motif chemokine 25 levels	GCST90274768	0.00166661	23.849
rs143132666	A	C	-0.1934	0.0225	0.0406	1.9e-06	14734	C-C motif chemokine 25 levels	GCST90274768	0.00153791	22.6914
rs145698044	A	C	0.2187	0.9758	0.0417	1.57e-07	14718	C-C motif chemokine 25 levels	GCST90274768	0.00186563	27.5059
rs147851492	A	G	0.2127	0.0215	0.0449	2.17e-06	14727	C-C motif chemokine 25 levels	GCST90274768	0.00152169	22.441
rs149395110	T	C	-0.2782	0.0129	0.0609	4.92e-06	12880	C-C motif chemokine 25 levels	GCST90274768	0.00161781	20.8679
rs1705699	T	C	-0.0546	0.5447	0.0116	2.52e-06	14714	C-C motif chemokine 25 levels	GCST90274768	0.00150364	22.1549
rs200184122	T	C	-0.0822	0.6982	0.018	4.96e-06	9830	C-C motif chemokine 25 levels	GCST90274768	0.00211745	20.8544
rs41284494	C	G	0.1533	0.9481	0.0303	4.21e-07	13224	C-C motif chemokine 25 levels	GCST90274768	0.00193224	25.5976
rs516316	C	G	-0.3279	0.4445	0.0114	6.2e-182	14734	C-C motif chemokine 25 levels	GCST90274768	0.0531719	827.319
rs521795	T	C	-0.0624	0.3844	0.0122	3.14e-07	14288	C-C motif chemokine 25 levels	GCST90274768	0.00182787	26.1607
rs62123152	A	G	-0.3464	0.0219	0.0423	2.63e-16	14731	C-C motif chemokine 25 levels	GCST90274768	0.00453241	67.0618
rs635634	T	C	-0.2482	0.1875	0.0166	1.52e-50	11785	C-C motif chemokine 25 levels	GCST90274768	0.0186195	223.557
rs636479	A	G	0.0548	0.3757	0.0119	4.12e-06	14731	C-C motif chemokine 25 levels	GCST90274768	0.0014377	21.2064
rs7137942	A	G	-0.0637	0.6502	0.0133	1.67e-06	12404	C-C motif chemokine 25 levels	GCST90274768	0.00184621	22.9391
rs7247560	A	G	-0.2848	0.0213	0.0479	2.75e-09	13799	C-C motif chemokine 25 levels	GCST90274768	0.00255572	35.3516
rs7296588	A	G	-0.1159	0.4365	0.0116	1.66e-23	14725	C-C motif chemokine 25 levels	GCST90274768	0.00673472	99.8277
rs75744398	T	G	0.2982	0.9654	0.045	3.43e-11	12358	C-C motif chemokine 25 levels	GCST90274768	0.00354137	43.9127
rs7611785	A	G	0.0941	0.103	0.0198	2.01e-06	14736	C-C motif chemokine 25 levels	GCST90274768	0.0015306	22.5865
rs7806274	T	C	-0.0755	0.1668	0.0161	2.74e-06	13667	C-C motif chemokine 25 levels	GCST90274768	0.0016067	21.9909
rs78865157	A	G	-0.392	0.0207	0.0448	2.13e-18	14726	C-C motif chemokine 25 levels	GCST90274768	0.00517295	76.5625
rs79990760	A	G	0.2192	0.9825	0.0478	4.52e-06	14725	C-C motif chemokine 25 levels	GCST90274768	0.00142629	21.0293
rs851850	A	G	-0.0777	0.846	0.0163	1.87e-06	14288	C-C motif chemokine 25 levels	GCST90274768	0.00158806	22.7231
rs11078696	T	G	-0.0855	0.7824	0.017	4.92e-07	10894	C-C motif chemokine 28 levels	GCST90274769	0.00231696	25.295
rs112641086	T	C	-0.1056	0.0895	0.0198	9.64e-08	14731	C-C motif chemokine 28 levels	GCST90274769	0.00192746	28.4444
rs113582651	T	G	0.242	0.0489	0.0523	3.71e-06	8911	C-C motif chemokine 28 levels	GCST90274769	0.00239749	21.4105
rs116782490	A	C	0.2298	0.9815	0.0488	2.49e-06	12633	C-C motif chemokine 28 levels	GCST90274769	0.00175251	22.1748
rs139902	A	C	0.0684	0.3659	0.0121	1.58e-08	14285	C-C motif chemokine 28 levels	GCST90274769	0.00223229	31.9552
rs143400203	T	C	0.1812	0.0244	0.0392	3.79e-06	14722	C-C motif chemokine 28 levels	GCST90274769	0.00144946	21.367
rs1514964	T	C	-0.1263	0.9486	0.0264	1.72e-06	14734	C-C motif chemokine 28 levels	GCST90274769	0.00155118	22.8875
rs2477954	T	C	-0.058	0.6211	0.012	1.34e-06	14286	C-C motif chemokine 28 levels	GCST90274769	0.0016328	23.3611
rs2631360	A	G	0.0597	0.5481	0.0128	3.1e-06	11780	C-C motif chemokine 28 levels	GCST90274769	0.00184355	21.7535
rs2866626	C	G	-0.0597	0.6079	0.0121	8.06e-07	14285	C-C motif chemokine 28 levels	GCST90274769	0.00170145	24.3432
rs291084	C	G	0.0638	0.5279	0.0111	9.04e-09	14726	C-C motif chemokine 28 levels	GCST90274769	0.0022387	33.0366
rs371663005	A	G	-0.0959	0.8571	0.0208	4.02e-06	10894	C-C motif chemokine 28 levels	GCST90274769	0.00194785	21.2574
rs4866742	T	C	0.0702	0.4126	0.0122	8.71e-09	12829	C-C motif chemokine 28 levels	GCST90274769	0.0025746	33.1096
rs546951873	A	G	0.3427	0.0122	0.0672	3.4e-07	11273	C-C motif chemokine 28 levels	GCST90274769	0.00230211	26.007
rs55843637	C	G	0.0549	0.5287	0.0119	3.96e-06	14286	C-C motif chemokine 28 levels	GCST90274769	0.00148783	21.2839
rs587611953	A	C	-0.115	0.1851	0.0231	6.41e-07	7943	C-C motif chemokine 28 levels	GCST90274769	0.00311131	24.784
rs6580980	A	G	-0.0688	0.4015	0.0118	5.53e-09	14285	C-C motif chemokine 28 levels	GCST90274769	0.00237444	33.9948
rs6671688	T	C	0.0534	0.5411	0.0116	4.16e-06	14286	C-C motif chemokine 28 levels	GCST90274769	0.0014814	21.1917
rs71363004	C	G	0.2181	0.9802	0.0466	2.87e-06	11982	C-C motif chemokine 28 levels	GCST90274769	0.00182511	21.9048
rs73000929	A	G	-0.1935	0.0347	0.0355	5.02e-08	14734	C-C motif chemokine 28 levels	GCST90274769	0.00201265	29.7102
rs76291845	A	G	0.2696	0.9859	0.0542	6.55e-07	14244	C-C motif chemokine 28 levels	GCST90274769	0.00173427	24.7424
rs7661151	T	C	0.0531	0.6323	0.0116	4.7e-06	14730	C-C motif chemokine 28 levels	GCST90274769	0.00142073	20.9543
rs76669782	A	C	-0.2853	0.0176	0.0513	2.68e-08	12933	C-C motif chemokine 28 levels	GCST90274769	0.00238616	30.9292
rs77569365	T	G	0.129	0.9561	0.0282	4.77e-06	14734	C-C motif chemokine 28 levels	GCST90274769	0.00141841	20.9258
rs78552613	T	C	-0.1844	0.0271	0.0395	3.04e-06	14734	C-C motif chemokine 28 levels	GCST90274769	0.00147715	21.7935
rs78843608	A	G	-0.1684	0.0376	0.0323	1.85e-07	14725	C-C motif chemokine 28 levels	GCST90274769	0.00184282	27.1819
rs10990301	A	T	0.085	0.8839	0.0186	4.88e-06	14296	C-C motif chemokine 4 levels	GCST90274770	0.0014589	20.8839
rs111476793	A	G	0.0869	0.1344	0.019	4.79e-06	12800	C-C motif chemokine 4 levels	GCST90274770	0.00163185	20.9186
rs112315344	T	G	0.2123	0.0284	0.0455	3.07e-06	14255	C-C motif chemokine 4 levels	GCST90274770	0.00152513	21.7709
rs113010081	T	C	-0.5767	0.8759	0.0184	1.24e-215	14296	C-C motif chemokine 4 levels	GCST90274770	0.064305	982.345
rs1161092	A	G	-0.0635	0.6742	0.0125	3.77e-07	14296	C-C motif chemokine 4 levels	GCST90274770	0.00180215	25.8064
rs116193969	A	T	0.2915	0.0134	0.0617	2.31e-06	14296	C-C motif chemokine 4 levels	GCST90274770	0.00155911	22.3206
rs116309267	C	G	0.1956	0.0299	0.0405	1.37e-06	14723	C-C motif chemokine 4 levels	GCST90274770	0.00158199	23.3253
rs137896358	T	C	0.2797	0.0186	0.0551	3.85e-07	12745	C-C motif chemokine 4 levels	GCST90274770	0.00201805	25.7681
rs140505982	T	C	-0.2294	0.0248	0.0415	3.24e-08	13865	C-C motif chemokine 4 levels	GCST90274770	0.00219926	30.5556
rs143960014	A	G	0.1953	0.0228	0.0416	2.67e-06	14257	C-C motif chemokine 4 levels	GCST90274770	0.00154376	22.0403
rs1634503	A	G	-0.0745	0.2416	0.0138	6.72e-08	14295	C-C motif chemokine 4 levels	GCST90274770	0.00203492	29.1443
rs17692864	T	C	0.2321	0.9406	0.0283	2.38e-16	13662	C-C motif chemokine 4 levels	GCST90274770	0.00489997	67.2632
rs42279	T	C	0.0743	0.1598	0.0162	4.51e-06	14738	C-C motif chemokine 4 levels	GCST90274770	0.00142544	21.0352
rs4817032	A	T	-0.0899	0.8283	0.0196	4.5e-06	10894	C-C motif chemokine 4 levels	GCST90274770	0.0019278	21.0381
rs56131468	A	G	0.0833	0.1323	0.0178	2.87e-06	14296	C-C motif chemokine 4 levels	GCST90274770	0.00152979	21.9003
rs5743614	T	C	0.0728	0.2565	0.0143	3.56e-07	12859	C-C motif chemokine 4 levels	GCST90274770	0.00201176	25.9174
rs72800563	T	G	-0.1765	0.9693	0.0374	2.37e-06	14741	C-C motif chemokine 4 levels	GCST90274770	0.00150877	22.2713
rs78044056	A	G	-0.2607	0.0138	0.0552	2.33e-06	13809	C-C motif chemokine 4 levels	GCST90274770	0.00161289	22.3051
rs8064426	A	G	-0.4104	0.1459	0.0173	2.11e-124	14295	C-C motif chemokine 4 levels	GCST90274770	0.0378815	562.759
rs10903115	A	G	-0.0559	0.4429	0.0122	4.61e-06	14286	Natural killer cell receptor 2B4 levels	GCST90274771	0.00146763	20.9944
rs10992054	T	C	-0.3705	0.9873	0.0763	1.2e-06	12304	Natural killer cell receptor 2B4 levels	GCST90274771	0.00191302	23.5791
rs11020961	A	G	0.0768	0.8167	0.0161	1.84e-06	14287	Natural killer cell receptor 2B4 levels	GCST90274771	0.00159037	22.7547
rs11220506	A	G	-0.0702	0.1876	0.0147	1.79e-06	14729	Natural killer cell receptor 2B4 levels	GCST90274771	0.00154616	22.8055
rs11265488	A	G	-0.0624	0.4675	0.0118	1.24e-07	14287	Natural killer cell receptor 2B4 levels	GCST90274771	0.00195378	27.9644
rs11265493	A	G	0.2122	0.4066	0.0119	3.99e-71	14287	Natural killer cell receptor 2B4 levels	GCST90274771	0.0217749	317.978
rs114758826	A	G	-0.1804	0.0393	0.0337	8.65e-08	14728	Natural killer cell receptor 2B4 levels	GCST90274771	0.00194216	28.6558
rs139924614	A	G	0.1618	0.9666	0.0348	3.33e-06	14725	Natural killer cell receptor 2B4 levels	GCST90274771	0.0014661	21.6172
rs1434219	T	C	-0.0589	0.4388	0.0123	1.68e-06	14287	Natural killer cell receptor 2B4 levels	GCST90274771	0.00160267	22.9309
rs147033439	A	G	0.2053	0.0249	0.0411	5.88e-07	14731	Natural killer cell receptor 2B4 levels	GCST90274771	0.00169116	24.9514
rs149458216	A	C	-0.2146	0.0182	0.047	4.97e-06	14725	Natural killer cell receptor 2B4 levels	GCST90274771	0.00141401	20.848
rs1574847	C	G	-0.0637	0.2366	0.0139	4.59e-06	14287	Natural killer cell receptor 2B4 levels	GCST90274771	0.00146802	21.0014
rs2554697	A	G	0.0627	0.6347	0.0134	2.88e-06	11782	Natural killer cell receptor 2B4 levels	GCST90274771	0.00185513	21.894
rs3184504	T	C	0.116	0.4764	0.0128	1.27e-19	11784	Natural killer cell receptor 2B4 levels	GCST90274771	0.00692246	82.1289
rs34826779	T	G	0.063	0.248	0.0138	4.99e-06	14287	Natural killer cell receptor 2B4 levels	GCST90274771	0.00145683	20.8412
rs3828139	T	C	0.0744	0.4677	0.0119	4.05e-10	14286	Natural killer cell receptor 2B4 levels	GCST90274771	0.00272907	39.0888
rs4672486	A	G	0.0661	0.4329	0.0117	1.61e-08	14720	Natural killer cell receptor 2B4 levels	GCST90274771	0.00216392	31.9177
rs56272634	T	C	0.0704	0.6994	0.0126	2.31e-08	14729	Natural killer cell receptor 2B4 levels	GCST90274771	0.00211529	31.2179
rs6928352	A	G	-0.1074	0.0794	0.0215	5.87e-07	14731	Natural killer cell receptor 2B4 levels	GCST90274771	0.00169131	24.9535
rs72837690	T	C	-0.0776	0.6405	0.0125	5.37e-10	14287	Natural killer cell receptor 2B4 levels	GCST90274771	0.00269062	38.5393
rs78142752	T	C	0.2288	0.0184	0.0497	4.15e-06	14734	Natural killer cell receptor 2B4 levels	GCST90274771	0.00143653	21.1933
rs117191103	T	C	0.3553	0.0208	0.0437	4.28e-16	14736	CD40L receptor levels	GCST90274772	0.00446645	66.104
rs12152184	A	G	0.1085	0.8849	0.0205	1.21e-07	12402	CD40L receptor levels	GCST90274772	0.00225398	28.0125
rs12500563	T	G	0.3143	0.9875	0.0687	4.76e-06	10795	CD40L receptor levels	GCST90274772	0.00193549	20.9303
rs138739860	T	G	0.1632	0.9648	0.0351	3.33e-06	11979	CD40L receptor levels	GCST90274772	0.00180175	21.6185
rs138897138	A	G	0.109	0.914	0.0216	4.5e-07	14288	CD40L receptor levels	GCST90274772	0.00177935	25.4651
rs1883832	T	C	-0.4519	0.2575	0.0126	1.07e-281	14736	CD40L receptor levels	GCST90274772	0.0802921	1286.3
rs3967170	A	G	0.0789	0.1353	0.017	3.46e-06	14721	CD40L receptor levels	GCST90274772	0.00146131	21.5405
rs404842	A	G	-0.0599	0.6433	0.0123	1.12e-06	14287	CD40L receptor levels	GCST90274772	0.00165746	23.7161
rs4278412	C	G	0.1978	0.0203	0.0413	1.67e-06	14725	CD40L receptor levels	GCST90274772	0.00155554	22.9378
rs4664334	T	C	0.0541	0.5003	0.0118	4.55e-06	14288	CD40L receptor levels	GCST90274772	0.0014692	21.0199
rs551896428	T	C	-0.3275	0.9887	0.0705	3.39e-06	12778	CD40L receptor levels	GCST90274772	0.00168623	21.5796
rs7250371	T	C	0.0686	0.3648	0.0116	3.34e-09	14722	CD40L receptor levels	GCST90274772	0.00237025	34.9729
rs73128569	A	T	-0.1788	0.9406	0.0268	2.53e-11	14288	CD40L receptor levels	GCST90274772	0.00310602	44.5108
rs75626299	C	G	0.1458	0.9638	0.0316	3.95e-06	14728	CD40L receptor levels	GCST90274772	0.00144354	21.2883
rs8024256	A	G	-0.0562	0.3092	0.0121	3.41e-06	14736	CD40L receptor levels	GCST90274772	0.00146199	21.5726
rs9526031	A	C	0.064	0.4882	0.012	9.64e-08	14288	CD40L receptor levels	GCST90274772	0.00198711	28.4444
rs9993874	A	G	-0.0582	0.4883	0.0125	3.22e-06	12403	CD40L receptor levels	GCST90274772	0.00174506	21.6783
rs11622090	T	C	-0.0588	0.3206	0.0128	4.35e-06	13236	T-cell surface glycoprotein CD5 levels	GCST90274773	0.00159203	21.1025
rs117276991	A	G	-0.1261	0.0751	0.0256	8.4e-07	14287	T-cell surface glycoprotein CD5 levels	GCST90274773	0.00169564	24.2633
rs117516652	A	G	0.2374	0.9826	0.0476	6.12e-07	14248	T-cell surface glycoprotein CD5 levels	GCST90274773	0.001743	24.8741
rs12416520	A	G	-0.0629	0.7492	0.0132	1.89e-06	14709	T-cell surface glycoprotein CD5 levels	GCST90274773	0.00154156	22.7067
rs1259355	A	G	0.0569	0.4361	0.0119	1.74e-06	14287	T-cell surface glycoprotein CD5 levels	GCST90274773	0.00159792	22.8629
rs13010492	C	G	-0.0589	0.4754	0.0122	1.38e-06	13421	T-cell surface glycoprotein CD5 levels	GCST90274773	0.00173395	23.3083
rs138861398	A	C	-0.0803	0.2321	0.0151	1.05e-07	11967	T-cell surface glycoprotein CD5 levels	GCST90274773	0.00235798	28.2799
rs17345759	A	C	-0.1134	0.9301	0.0245	3.68e-06	14287	T-cell surface glycoprotein CD5 levels	GCST90274773	0.00149749	21.4237
rs17769062	T	C	0.1638	0.9589	0.0334	9.38e-07	14287	T-cell surface glycoprotein CD5 levels	GCST90274773	0.00168083	24.0511
rs192582121	A	T	-0.4169	0.9916	0.0806	2.31e-07	11438	T-cell surface glycoprotein CD5 levels	GCST90274773	0.00233402	26.7543
rs2237450	T	C	0.0623	0.6389	0.0124	5.06e-07	14287	T-cell surface glycoprotein CD5 levels	GCST90274773	0.00176395	25.2425
rs3104373	T	C	0.0973	0.1469	0.0165	3.7e-09	14735	T-cell surface glycoprotein CD5 levels	GCST90274773	0.00235474	34.7743
rs3184504	T	C	0.1427	0.4764	0.0128	7.29e-29	11784	T-cell surface glycoprotein CD5 levels	GCST90274773	0.0104388	124.288
rs4073745	A	G	-0.0683	0.7003	0.0131	1.85e-07	14287	T-cell surface glycoprotein CD5 levels	GCST90274773	0.0018993	27.1831
rs4893	A	G	0.1471	0.9627	0.0313	2.61e-06	14735	T-cell surface glycoprotein CD5 levels	GCST90274773	0.00149691	22.087
rs4910962	A	C	0.1465	0.9341	0.0312	2.66e-06	11760	T-cell surface glycoprotein CD5 levels	GCST90274773	0.00187163	22.0478
rs4939490	C	G	0.1083	0.6328	0.012	1.8e-19	14735	T-cell surface glycoprotein CD5 levels	GCST90274773	0.00549805	81.4506
rs563284470	A	G	0.1833	0.9694	0.0391	2.76e-06	11720	T-cell surface glycoprotein CD5 levels	GCST90274773	0.00187199	21.9772
rs60562286	A	T	-0.1681	0.0327	0.0352	1.79e-06	14726	T-cell surface glycoprotein CD5 levels	GCST90274773	0.00154651	22.8061
rs61747728	T	C	0.1841	0.0399	0.0313	4.06e-09	14287	T-cell surface glycoprotein CD5 levels	GCST90274773	0.00241595	34.5954
rs61768480	A	G	0.0695	0.2776	0.0147	2.27e-06	13670	T-cell surface glycoprotein CD5 levels	GCST90274773	0.00163275	22.353
rs674379	C	G	0.1193	0.6395	0.0126	2.85e-21	12835	T-cell surface glycoprotein CD5 levels	GCST90274773	0.00693727	89.6478
rs7242462	A	G	-0.1199	0.8853	0.0187	1.44e-10	14287	T-cell surface glycoprotein CD5 levels	GCST90274773	0.00286964	41.1107
rs72821405	T	C	-0.1014	0.0833	0.0217	2.97e-06	14727	T-cell surface glycoprotein CD5 levels	GCST90274773	0.00148067	21.8352
rs74874989	A	G	0.141	0.1033	0.0292	1.37e-06	9398	T-cell surface glycoprotein CD5 levels	GCST90274773	0.00247544	23.317
rs10792322	T	C	-0.0662	0.3002	0.0126	1.49e-07	14734	T-cell surface glycoprotein CD6 isoform levels	GCST90274774	0.00187025	27.6042
rs12074680	A	G	-0.1855	0.0301	0.0392	2.22e-06	12404	T-cell surface glycoprotein CD6 isoform levels	GCST90274774	0.00180236	22.3932
rs143374617	T	C	0.1766	0.0397	0.0329	7.97e-08	14733	T-cell surface glycoprotein CD6 isoform levels	GCST90274774	0.00195213	28.8131
rs35086654	T	C	-0.2416	0.017	0.0517	2.97e-06	13800	T-cell surface glycoprotein CD6 isoform levels	GCST90274774	0.00158019	21.838
rs35634144	C	G	0.1752	0.9711	0.0376	3.17e-06	14237	T-cell surface glycoprotein CD6 isoform levels	GCST90274774	0.00152291	21.7116
rs4939464	T	G	0.1195	0.1471	0.0175	8.58e-12	12836	T-cell surface glycoprotein CD6 isoform levels	GCST90274774	0.00362012	46.6294
rs4939488	T	C	0.5235	0.5982	0.0112	0	14731	T-cell surface glycoprotein CD6 isoform levels	GCST90274774	0.129169	2184.73
rs534268736	T	C	0.2909	0.0166	0.0584	6.32e-07	11760	T-cell surface glycoprotein CD6 isoform levels	GCST90274774	0.00210578	24.812
rs574143589	T	C	-0.3481	0.9886	0.0733	2.04e-06	11273	T-cell surface glycoprotein CD6 isoform levels	GCST90274774	0.00199696	22.5528
rs597808	A	G	0.116	0.4779	0.0134	4.86e-18	11335	T-cell surface glycoprotein CD6 isoform levels	GCST90274774	0.006569	74.9387
rs60988380	T	C	0.0955	0.1058	0.0193	7.49e-07	14735	T-cell surface glycoprotein CD6 isoform levels	GCST90274774	0.00165913	24.4845
rs72969761	A	T	-0.1796	0.97	0.0376	1.78e-06	14710	T-cell surface glycoprotein CD6 isoform levels	GCST90274774	0.00154885	22.8159
rs74886615	A	T	0.0688	0.6149	0.0129	9.64e-08	12404	T-cell surface glycoprotein CD6 isoform levels	GCST90274774	0.00228829	28.4444
rs7951625	T	C	0.0674	0.2912	0.0134	4.91e-07	14287	T-cell surface glycoprotein CD6 isoform levels	GCST90274774	0.00176792	25.2994
rs8051133	A	G	-0.1079	0.0691	0.0236	4.83e-06	14729	T-cell surface glycoprotein CD6 isoform levels	GCST90274774	0.00141739	20.9035
rs841332	A	G	-0.0721	0.8286	0.0154	2.84e-06	14727	T-cell surface glycoprotein CD6 isoform levels	GCST90274774	0.00148637	21.9194
rs9691968	A	C	0.0646	0.2505	0.0134	1.43e-06	14735	T-cell surface glycoprotein CD6 isoform levels	GCST90274774	0.001575	23.241
rs10044847	C	G	-0.0781	0.8283	0.0156	5.55e-07	14719	CUB domain-containing protein 1 levels	GCST90274775	0.00170018	25.0641
rs10964983	C	G	-0.0616	0.5862	0.0114	6.53e-08	14724	CUB domain-containing protein 1 levels	GCST90274775	0.00197936	29.1979
rs111476793	A	G	0.0895	0.1339	0.0182	8.76e-07	12790	CUB domain-containing protein 1 levels	GCST90274775	0.00188747	24.1826
rs118116993	A	T	0.0957	0.0969	0.0197	1.19e-06	14286	CUB domain-containing protein 1 levels	GCST90274775	0.00164939	23.5989
rs12290068	A	G	0.1221	0.3187	0.0122	1.4e-23	14726	CUB domain-containing protein 1 levels	GCST90274775	0.00675681	100.164
rs12928188	A	T	-0.0658	0.2312	0.0134	9.09e-07	14715	CUB domain-containing protein 1 levels	GCST90274775	0.00163618	24.1125
rs17078000	A	G	0.0609	0.7179	0.0128	1.96e-06	14286	CUB domain-containing protein 1 levels	GCST90274775	0.00158226	22.6368
rs191929998	A	G	-0.1938	0.9581	0.0409	2.15e-06	9844	CUB domain-containing protein 1 levels	GCST90274775	0.00227608	22.4523
rs2276862	C	G	0.303	0.8212	0.0146	1.14e-95	14730	CUB domain-containing protein 1 levels	GCST90274775	0.028413	430.705
rs28535751	T	C	-0.0541	0.6294	0.0118	4.55e-06	14733	CUB domain-containing protein 1 levels	GCST90274775	0.00142488	21.0199
rs2990246	C	G	-0.0566	0.4028	0.012	2.4e-06	14286	CUB domain-containing protein 1 levels	GCST90274775	0.00155505	22.2469
rs34027772	T	C	0.0757	0.2607	0.0143	1.2e-07	12403	CUB domain-containing protein 1 levels	GCST90274775	0.00225467	28.0233
rs35478654	T	C	-0.148	0.0367	0.0312	2.1e-06	14725	CUB domain-containing protein 1 levels	GCST90274775	0.001526	22.5016
rs4804148	T	C	-0.0619	0.7187	0.0125	7.35e-07	14734	CUB domain-containing protein 1 levels	GCST90274775	0.00166179	24.5223
rs544425471	C	G	0.3879	0.9894	0.084	3.88e-06	8827	CUB domain-containing protein 1 levels	GCST90274775	0.00241056	21.3246
rs573808300	A	G	-0.2998	0.0121	0.0599	5.59e-07	11718	CUB domain-containing protein 1 levels	GCST90274775	0.00213355	25.0501
rs59872649	A	G	-0.1093	0.0652	0.0232	2.46e-06	14734	CUB domain-containing protein 1 levels	GCST90274775	0.00150435	22.1955
rs61782461	T	C	-0.2176	0.9829	0.0471	3.84e-06	14286	CUB domain-containing protein 1 levels	GCST90274775	0.00149203	21.344
rs6452820	A	G	-0.0738	0.8367	0.0159	3.46e-06	14286	CUB domain-containing protein 1 levels	GCST90274775	0.00150596	21.5436
rs672806	A	G	0.0816	0.4097	0.0116	2e-12	14286	CUB domain-containing protein 1 levels	GCST90274775	0.00345233	49.4839
rs6991332	T	C	-0.0579	0.6455	0.0119	1.14e-06	14286	CUB domain-containing protein 1 levels	GCST90274775	0.0016546	23.6735
rs74811341	T	C	-0.1323	0.0513	0.0277	1.79e-06	14734	CUB domain-containing protein 1 levels	GCST90274775	0.00154606	22.8118
rs7506429	A	C	0.0737	0.7965	0.0144	3.09e-07	14286	CUB domain-containing protein 1 levels	GCST90274775	0.00183048	26.1945
rs7618923	T	C	-0.1738	0.1811	0.0151	1.18e-30	14286	CUB domain-containing protein 1 levels	GCST90274775	0.00918939	132.479
rs9272226	T	C	-0.0933	0.6505	0.0118	2.64e-15	14733	CUB domain-containing protein 1 levels	GCST90274775	0.00422598	62.5172
rs10042665	C	G	0.0583	0.3043	0.0122	1.76e-06	14727	Macrophage colony-stimulating factor 1 levels	GCST90274776	0.00154842	22.8359
rs115370595	A	G	-0.2277	0.9815	0.0496	4.42e-06	13799	Macrophage colony-stimulating factor 1 levels	GCST90274776	0.00152516	21.0748
rs116443177	T	C	0.0827	0.1595	0.0173	1.75e-06	12403	Macrophage colony-stimulating factor 1 levels	GCST90274776	0.00183934	22.8517
rs11685487	T	C	0.0944	0.1197	0.0196	1.46e-06	14286	Macrophage colony-stimulating factor 1 levels	GCST90274776	0.00162135	23.197
rs117591817	C	G	-0.1989	0.0348	0.0435	4.82e-06	14286	Macrophage colony-stimulating factor 1 levels	GCST90274776	0.00146152	20.907
rs142421172	A	G	0.1439	0.044	0.031	3.45e-06	12840	Macrophage colony-stimulating factor 1 levels	GCST90274776	0.00167561	21.5476
rs1605333	C	G	-0.0601	0.6484	0.0124	1.25e-06	13237	Macrophage colony-stimulating factor 1 levels	GCST90274776	0.00177179	23.4912
rs17610659	T	C	0.1684	0.4821	0.0118	3.31e-46	14286	Macrophage colony-stimulating factor 1 levels	GCST90274776	0.0140579	203.667
rs17734417	T	C	-0.1225	0.9466	0.0265	3.79e-06	14723	Macrophage colony-stimulating factor 1 levels	GCST90274776	0.00144948	21.3688
rs2523992	T	G	-0.075	0.8323	0.0152	8.05e-07	14734	Macrophage colony-stimulating factor 1 levels	GCST90274776	0.0016499	24.3464
rs534521503	T	G	0.1366	0.0881	0.0284	1.51e-06	9398	Macrophage colony-stimulating factor 1 levels	GCST90274776	0.00245614	23.1347
rs563284470	A	G	0.2087	0.9696	0.0385	5.93e-08	11720	Macrophage colony-stimulating factor 1 levels	GCST90274776	0.00250139	29.3848
rs7227917	A	G	-0.0872	0.8823	0.0185	2.43e-06	14286	Macrophage colony-stimulating factor 1 levels	GCST90274776	0.00155298	22.2172
rs72783071	T	C	-0.199	0.0231	0.0414	1.53e-06	14247	Macrophage colony-stimulating factor 1 levels	GCST90274776	0.00161934	23.105
rs74849049	T	G	-0.0914	0.8992	0.02	4.88e-06	14286	Macrophage colony-stimulating factor 1 levels	GCST90274776	0.00145998	20.8849
rs7538029	A	C	0.0775	0.2211	0.0165	2.64e-06	11335	Macrophage colony-stimulating factor 1 levels	GCST90274776	0.00194288	22.0615
rs75869070	A	G	0.1151	0.936	0.0239	1.47e-06	14715	Macrophage colony-stimulating factor 1 levels	GCST90274776	0.00157387	23.1929
rs76421506	A	G	0.0778	0.853	0.0168	3.64e-06	14286	Macrophage colony-stimulating factor 1 levels	GCST90274776	0.00149913	21.4457
rs78652121	C	G	-0.1189	0.0697	0.026	4.81e-06	12838	Macrophage colony-stimulating factor 1 levels	GCST90274776	0.0016266	20.913
rs11054069	T	C	0.1674	0.7421	0.013	6.07e-38	14724	Cystatin D levels	GCST90274777	0.0111376	165.815
rs117068418	T	C	0.1632	0.961	0.0311	1.54e-07	14716	Cystatin D levels	GCST90274777	0.001868	27.5372
rs12294339	T	C	0.0702	0.3671	0.0118	2.7e-09	14726	Cystatin D levels	GCST90274777	0.00239796	35.3924
rs13127297	A	G	0.0545	0.4095	0.0117	3.19e-06	14730	Cystatin D levels	GCST90274777	0.00147109	21.6981
rs13397003	T	G	0.0701	0.7748	0.0141	6.64e-07	14732	Cystatin D levels	GCST90274777	0.0016752	24.7171
rs1341946	A	G	0.1761	0.9671	0.0351	5.25e-07	13422	Cystatin D levels	GCST90274777	0.00187214	25.1712
rs139918398	T	C	0.3373	0.0111	0.0676	6.05e-07	13457	Cystatin D levels	GCST90274777	0.00184694	24.8966
rs140505821	A	G	0.3276	0.0089	0.0691	2.13e-06	13381	Cystatin D levels	GCST90274777	0.00167718	22.4767
rs141192864	T	C	0.1016	0.0812	0.0213	1.84e-06	14728	Cystatin D levels	GCST90274777	0.00154267	22.7525
rs148880528	A	G	0.3669	0.0208	0.0548	2.15e-11	12448	Cystatin D levels	GCST90274777	0.00358875	44.8264
rs150547	A	C	0.0548	0.4071	0.0119	4.12e-06	14288	Cystatin D levels	GCST90274777	0.00148222	21.2064
rs1536565	A	G	-0.1244	0.9481	0.0264	2.45e-06	14735	Cystatin D levels	GCST90274777	0.00150483	22.2041
rs17154027	A	G	-0.0558	0.6302	0.0121	4e-06	14288	Cystatin D levels	GCST90274777	0.00148642	21.2666
rs3889401	A	G	0.0885	0.8624	0.0191	3.6e-06	11759	Cystatin D levels	GCST90274777	0.00182277	21.4694
rs4507745	T	C	0.057	0.6482	0.0122	2.98e-06	13866	Cystatin D levels	GCST90274777	0.00157202	21.8288
rs470841	T	C	0.0568	0.6369	0.0119	1.81e-06	14736	Cystatin D levels	GCST90274777	0.00154387	22.7826
rs4756151	A	C	-0.094	0.1273	0.0172	4.63e-08	14736	Cystatin D levels	GCST90274777	0.00202301	29.8675
rs4766797	A	G	-0.0574	0.4935	0.0117	9.3e-07	14288	Cystatin D levels	GCST90274777	0.00168194	24.0687
rs516316	C	G	0.0845	0.4441	0.0115	2.01e-13	14734	Cystatin D levels	GCST90274777	0.00365147	53.9905
rs6036565	T	G	0.5303	0.4548	0.0108	0	14708	Cystatin D levels	GCST90274777	0.140854	2410.99
rs60586299	T	C	-0.0654	0.3077	0.0134	1.06e-06	14288	Cystatin D levels	GCST90274777	0.00166461	23.8202
rs62436191	A	G	0.1194	0.0762	0.0234	3.35e-07	14288	Cystatin D levels	GCST90274777	0.00181918	26.0362
rs67020211	T	G	0.079	0.4609	0.0115	6.44e-12	14734	Cystatin D levels	GCST90274777	0.00319307	47.1909
rs697699	A	C	0.1098	0.0675	0.0237	3.61e-06	14288	Cystatin D levels	GCST90274777	0.00150019	21.4639
rs7275493	T	C	-0.0572	0.6243	0.0119	1.53e-06	14727	Cystatin D levels	GCST90274777	0.00156661	23.1046
rs72980022	A	G	0.0607	0.2813	0.0126	1.45e-06	14721	Cystatin D levels	GCST90274777	0.00157425	23.2079
rs76147669	T	C	0.3629	0.0238	0.0408	5.86e-19	14288	Cystatin D levels	GCST90274777	0.00550737	79.114
rs77121303	A	G	-0.2516	0.983	0.0532	2.25e-06	13383	Cystatin D levels	GCST90274777	0.00166872	22.3665
rs79359257	T	C	0.073	0.8152	0.0156	2.88e-06	14288	Cystatin D levels	GCST90274777	0.00153046	21.8976
rs8117359	C	G	-0.1914	0.8718	0.0171	4.41e-29	14724	Cystatin D levels	GCST90274777	0.0084381	125.283
rs930735	A	G	0.0579	0.547	0.0114	3.8e-07	14734	Cystatin D levels	GCST90274777	0.00174794	25.7957
rs9327707	T	C	0.059	0.3955	0.0118	5.73e-07	14710	Cystatin D levels	GCST90274777	0.00169687	25
rs9455923	A	G	0.0537	0.4261	0.0115	3.02e-06	14734	Cystatin D levels	GCST90274777	0.00147791	21.8048
rs962720	T	C	0.0558	0.5837	0.0119	2.74e-06	14287	Cystatin D levels	GCST90274777	0.00153683	21.9874
rs10778675	A	C	0.0792	0.1687	0.0158	5.37e-07	14295	Fractalkine levels	GCST90274778	0.00175489	25.1267
rs111472651	C	G	-0.1191	0.9355	0.0248	1.57e-06	14728	Fractalkine levels	GCST90274778	0.00156371	23.0632
rs114359340	A	G	-0.1881	0.9747	0.0405	3.41e-06	13651	Fractalkine levels	GCST90274778	0.00157791	21.5709
rs11682107	A	G	-0.0675	0.5568	0.0126	8.45e-08	12412	Fractalkine levels	GCST90274778	0.00230723	28.699
rs117698194	A	G	-0.1996	0.0224	0.0432	3.83e-06	13859	Fractalkine levels	GCST90274778	0.00153821	21.3478
rs12331618	A	G	-0.0582	0.4914	0.0114	3.3e-07	14729	Fractalkine levels	GCST90274778	0.00176666	26.0637
rs13167439	T	C	-0.0903	0.89	0.0193	2.89e-06	14295	Fractalkine levels	GCST90274778	0.00152923	21.8908
rs1976172	C	G	-0.0569	0.3525	0.012	2.12e-06	14732	Fractalkine levels	GCST90274778	0.00152404	22.4834
rs2442752	T	C	-0.0589	0.6177	0.0117	4.8e-07	14743	Fractalkine levels	GCST90274778	0.00171627	25.343
rs2731674	T	G	-0.0681	0.274	0.0128	1.04e-07	14740	Fractalkine levels	GCST90274778	0.00191691	28.3057
rs2736723	A	T	0.0597	0.4243	0.012	6.52e-07	14295	Fractalkine levels	GCST90274778	0.00172867	24.7506
rs35026817	T	G	0.0633	0.3327	0.0122	2.12e-07	14740	Fractalkine levels	GCST90274778	0.00182329	26.9208
rs3732378	A	G	0.0941	0.1671	0.0154	9.94e-10	14740	Fractalkine levels	GCST90274778	0.00252697	37.3369
rs530057572	T	G	-0.2257	0.979	0.0491	4.29e-06	12127	Fractalkine levels	GCST90274778	0.00173965	21.13
rs55896747	T	C	0.1129	0.9372	0.0244	3.71e-06	14734	Fractalkine levels	GCST90274778	0.00145116	21.4096
rs56397903	A	G	0.1968	0.9744	0.0424	3.46e-06	14743	Fractalkine levels	GCST90274778	0.00145934	21.5436
rs571946532	A	C	-0.2404	0.981	0.0512	2.66e-06	11768	Fractalkine levels	GCST90274778	0.0018702	22.046
rs635634	T	C	-0.1145	0.1884	0.0166	5.29e-12	11792	Fractalkine levels	GCST90274778	0.00401913	47.5768
rs671623	C	G	0.2041	0.424	0.0118	4.99e-67	14295	Fractalkine levels	GCST90274778	0.0205023	299.173
rs712137	A	C	0.0563	0.6601	0.012	2.71e-06	14737	Fractalkine levels	GCST90274778	0.00149161	22.0117
rs73137770	C	G	0.2442	0.9812	0.0529	3.91e-06	13808	Fractalkine levels	GCST90274778	0.00154114	21.3098
rs7763262	T	C	0.0811	0.3484	0.012	1.4e-11	14743	Fractalkine levels	GCST90274778	0.00308893	45.6751
rs77915710	A	G	-0.1436	0.0402	0.0304	2.32e-06	14742	Fractalkine levels	GCST90274778	0.0015115	22.3132
rs8052631	A	G	-0.1511	0.9463	0.027	2.19e-08	14295	Fractalkine levels	GCST90274778	0.00218639	31.3185
rs980364	A	G	0.1479	0.9343	0.0301	8.94e-07	9902	Fractalkine levels	GCST90274778	0.00243282	24.1437
rs10734292	A	G	0.123	0.067	0.0267	4.09e-06	11776	C-X-C motif chemokine 1 levels	GCST90274779	0.00179921	21.2221
rs11880837	A	G	0.0583	0.3161	0.0127	4.42e-06	14288	C-X-C motif chemokine 1 levels	GCST90274779	0.00147292	21.0732
rs12770839	A	C	0.0648	0.321	0.0126	2.71e-07	14724	C-X-C motif chemokine 1 levels	GCST90274779	0.00179334	26.449
rs1366946	T	C	-0.3134	0.7638	0.0134	5.65e-121	14730	C-X-C motif chemokine 1 levels	GCST90274779	0.0358102	547.001
rs188111670	A	G	0.0976	0.3429	0.0208	2.7e-06	7743	C-X-C motif chemokine 1 levels	GCST90274779	0.00283624	22.0178
rs2122155	A	G	-0.0538	0.5637	0.0117	4.26e-06	14717	C-X-C motif chemokine 1 levels	GCST90274779	0.00143486	21.1443
rs2280441	A	G	-0.1443	0.0405	0.0312	3.75e-06	14735	C-X-C motif chemokine 1 levels	GCST90274779	0.00144978	21.3906
rs2835916	C	G	-0.0564	0.3876	0.012	2.6e-06	14735	C-X-C motif chemokine 1 levels	GCST90274779	0.00149711	22.09
rs4474574	T	C	-0.365	0.0146	0.0779	2.79e-06	9555	C-X-C motif chemokine 1 levels	GCST90274779	0.00229284	21.9539
rs565208061	T	C	0.5003	0.0138	0.0824	1.27e-09	8911	C-X-C motif chemokine 1 levels	GCST90274779	0.00412083	36.8644
rs62311721	T	C	-0.186	0.9588	0.0407	4.88e-06	14288	C-X-C motif chemokine 1 levels	GCST90274779	0.0014598	20.8851
rs67797811	C	G	0.0822	0.1691	0.0179	4.39e-06	14288	C-X-C motif chemokine 1 levels	GCST90274779	0.00147396	21.0881
rs77914035	A	G	-0.1047	0.8675	0.0206	3.72e-07	10893	C-X-C motif chemokine 1 levels	GCST90274779	0.00236626	25.8321
rs863004	T	C	0.0661	0.3809	0.0119	2.78e-08	14722	C-X-C motif chemokine 1 levels	GCST90274779	0.00209166	30.8538
rs10481754	T	C	-0.0548	0.4567	0.0119	4.12e-06	14296	C-X-C motif chemokine 10 levels	GCST90274780	0.00148139	21.2064
rs1077965	A	G	-0.0546	0.5648	0.0118	3.71e-06	14731	C-X-C motif chemokine 10 levels	GCST90274780	0.0014515	21.4102
rs112202639	A	G	-0.1609	0.9671	0.0336	1.68e-06	14744	C-X-C motif chemokine 10 levels	GCST90274780	0.00155311	22.9316
rs115140093	T	C	-0.5186	0.9732	0.042	5.02e-35	14744	C-X-C motif chemokine 10 levels	GCST90274780	0.0102363	152.464
rs12155428	T	C	-0.1765	0.0284	0.0375	2.52e-06	14733	C-X-C motif chemokine 10 levels	GCST90274780	0.00150156	22.1527
rs12174864	A	G	-0.0582	0.6254	0.0121	1.51e-06	14295	C-X-C motif chemokine 10 levels	GCST90274780	0.00161603	23.1353
rs12476448	T	C	0.0536	0.4864	0.0115	3.15e-06	14737	C-X-C motif chemokine 10 levels	GCST90274780	0.00147212	21.7237
rs12629593	T	G	-0.0879	0.1209	0.0182	1.37e-06	14744	C-X-C motif chemokine 10 levels	GCST90274780	0.00157976	23.3257
rs12646113	T	C	0.0977	0.246	0.0136	6.78e-13	14743	C-X-C motif chemokine 10 levels	GCST90274780	0.00348872	51.6073
rs12779465	A	C	-0.0698	0.2969	0.015	3.27e-06	11768	C-X-C motif chemokine 10 levels	GCST90274780	0.00183697	21.6535
rs143796249	C	G	-0.2858	0.012	0.062	4.03e-06	14296	C-X-C motif chemokine 10 levels	GCST90274780	0.00148437	21.2491
rs150519056	T	C	-0.1841	0.9688	0.0376	9.77e-07	13661	C-X-C motif chemokine 10 levels	GCST90274780	0.00175207	23.9735
rs1563171	A	G	0.0592	0.7042	0.0127	3.14e-06	14740	C-X-C motif chemokine 10 levels	GCST90274780	0.00147217	21.7288
rs2349689	A	G	-0.0789	0.2555	0.0164	1.5e-06	14296	C-X-C motif chemokine 10 levels	GCST90274780	0.00161663	23.1455
rs2523495	T	C	0.1095	0.1048	0.0196	2.31e-08	14743	C-X-C motif chemokine 10 levels	GCST90274780	0.00211286	31.2116
rs3184504	T	C	0.1138	0.4756	0.0131	3.72e-18	11793	C-X-C motif chemokine 10 levels	GCST90274780	0.00635947	75.4644
rs4367871	T	C	-0.0567	0.5587	0.0119	1.89e-06	14296	C-X-C motif chemokine 10 levels	GCST90274780	0.00158573	22.7024
rs4804148	T	C	-0.0629	0.7227	0.013	1.31e-06	14744	C-X-C motif chemokine 10 levels	GCST90274780	0.00158551	23.4107
rs55732300	A	G	0.1175	0.929	0.025	2.6e-06	14730	C-X-C motif chemokine 10 levels	GCST90274780	0.00149762	22.09
rs71534595	T	C	-0.2991	0.9813	0.0606	7.99e-07	11719	C-X-C motif chemokine 10 levels	GCST90274780	0.00207477	24.3606
rs72651343	T	C	-0.6096	0.9892	0.0619	6.98e-23	14257	C-X-C motif chemokine 10 levels	GCST90274780	0.00675766	96.9859
rs72682331	A	G	0.1089	0.0979	0.0209	1.88e-07	14731	C-X-C motif chemokine 10 levels	GCST90274780	0.00183988	27.1496
rs741344	A	G	-0.06	0.7036	0.013	3.92e-06	14296	C-X-C motif chemokine 10 levels	GCST90274780	0.00148804	21.3018
rs74956615	A	T	-0.1358	0.0495	0.0294	3.86e-06	13671	C-X-C motif chemokine 10 levels	GCST90274780	0.00155844	21.3356
rs10733789	T	C	-0.0815	0.6875	0.0127	1.39e-10	14287	C-X-C motif chemokine 11 levels	GCST90274781	0.0028746	41.182
rs10898158	A	G	0.0609	0.6028	0.0121	4.83e-07	14288	C-X-C motif chemokine 11 levels	GCST90274781	0.00177004	25.3317
rs111787182	A	C	-0.1445	0.951	0.0314	4.19e-06	13224	C-X-C motif chemokine 11 levels	GCST90274781	0.00159913	21.1776
rs111848253	A	G	-0.1162	0.9044	0.025	3.35e-06	11538	C-X-C motif chemokine 11 levels	GCST90274781	0.00186924	21.6039
rs112884138	T	C	-0.0976	0.0892	0.0209	3.01e-06	14728	C-X-C motif chemokine 11 levels	GCST90274781	0.0014787	21.8076
rs116470923	T	C	-0.1975	0.0216	0.0427	3.74e-06	14736	C-X-C motif chemokine 11 levels	GCST90274781	0.00144987	21.3933
rs12433317	A	G	0.0571	0.4282	0.012	1.95e-06	14288	C-X-C motif chemokine 11 levels	GCST90274781	0.00158238	22.6417
rs191536201	A	G	-0.3323	0.0117	0.0684	1.18e-06	11194	C-X-C motif chemokine 11 levels	GCST90274781	0.00210439	23.602
rs2245786	A	G	-0.0599	0.6525	0.0131	4.82e-06	14721	C-X-C motif chemokine 11 levels	GCST90274781	0.00141846	20.9079
rs2894233	A	G	-0.2236	0.9724	0.047	1.96e-06	11917	C-X-C motif chemokine 11 levels	GCST90274781	0.00189596	22.6333
rs3184504	T	C	0.1236	0.4764	0.0132	7.7e-21	11785	C-X-C motif chemokine 11 levels	GCST90274781	0.00738607	87.6777
rs4748380	T	C	0.0901	0.1188	0.019	2.12e-06	14732	C-X-C motif chemokine 11 levels	GCST90274781	0.00152432	22.4876
rs529862022	A	C	0.1254	0.1092	0.0274	4.72e-06	10894	C-X-C motif chemokine 11 levels	GCST90274781	0.00191934	20.9457
rs59148364	A	G	0.1821	0.0278	0.0378	1.45e-06	14721	C-X-C motif chemokine 11 levels	GCST90274781	0.00157425	23.2079
rs60141220	A	G	-0.0777	0.1703	0.0165	2.49e-06	13221	C-X-C motif chemokine 11 levels	GCST90274781	0.00167474	22.1755
rs62291421	C	G	0.2674	0.9763	0.0518	2.44e-07	12305	C-X-C motif chemokine 11 levels	GCST90274781	0.00216129	26.6479
rs6827617	A	G	-0.1724	0.6041	0.0118	2.42e-48	14718	C-X-C motif chemokine 11 levels	GCST90274781	0.0142977	213.457
rs7009937	T	C	0.1175	0.9321	0.025	2.6e-06	14288	C-X-C motif chemokine 11 levels	GCST90274781	0.00154388	22.09
rs7222922	T	C	-0.0882	0.1205	0.0182	1.26e-06	14726	C-X-C motif chemokine 11 levels	GCST90274781	0.00159249	23.4852
rs72747175	A	G	0.1535	0.9608	0.0326	2.49e-06	14730	C-X-C motif chemokine 11 levels	GCST90274781	0.00150309	22.1708
rs72925566	A	G	-0.0973	0.1651	0.0185	1.44e-07	11337	C-X-C motif chemokine 11 levels	GCST90274781	0.00243446	27.6619
rs7475335	A	C	-0.0646	0.3172	0.0124	1.89e-07	14735	C-X-C motif chemokine 11 levels	GCST90274781	0.00183879	27.1407
rs75612655	T	C	0.5352	0.0084	0.0705	3.16e-14	12935	C-X-C motif chemokine 11 levels	GCST90274781	0.00443633	57.6307
rs7750544	T	C	-0.0773	0.165	0.0164	2.44e-06	13644	C-X-C motif chemokine 11 levels	GCST90274781	0.00162587	22.2163
rs78632565	T	C	0.1082	0.9152	0.0214	4.28e-07	14722	C-X-C motif chemokine 11 levels	GCST90274781	0.00173367	25.5639
rs10403201	A	G	-0.0601	0.2925	0.0127	2.22e-06	14730	C-X-C motif chemokine 5 levels	GCST90274782	0.00151823	22.3945
rs10760022	A	C	-0.0619	0.6443	0.0121	3.13e-07	14734	C-X-C motif chemokine 5 levels	GCST90274782	0.00177328	26.1704
rs10821552	A	C	-0.1132	0.3353	0.0156	3.97e-13	9841	C-X-C motif chemokine 5 levels	GCST90274782	0.00532322	52.6555
rs11734099	A	G	0.0769	0.1845	0.0153	5e-07	14731	C-X-C motif chemokine 5 levels	GCST90274782	0.00171219	25.2621
rs140828666	A	G	-0.1474	0.9544	0.0322	4.7e-06	12401	C-X-C motif chemokine 5 levels	GCST90274782	0.00168719	20.9548
rs146553494	A	G	0.1844	0.0265	0.0377	1e-06	14733	C-X-C motif chemokine 5 levels	GCST90274782	0.00162144	23.9243
rs2004100	T	C	0.0675	0.2492	0.0147	4.39e-06	13224	C-X-C motif chemokine 5 levels	GCST90274782	0.00159215	21.085
rs2647400	C	G	0.0631	0.2784	0.013	1.21e-06	14734	C-X-C motif chemokine 5 levels	GCST90274782	0.00159667	23.5598
rs425535	T	C	0.5063	0.1127	0.0181	3.52e-172	14731	C-X-C motif chemokine 5 levels	GCST90274782	0.0504436	782.454
rs4279906	T	C	0.2082	0.0209	0.042	7.15e-07	14717	C-X-C motif chemokine 5 levels	GCST90274782	0.00166716	24.5733
rs59312158	A	G	-0.19	0.0309	0.0385	8.01e-07	13672	C-X-C motif chemokine 5 levels	GCST90274782	0.00177846	24.3549
rs6993770	A	T	-0.1058	0.7312	0.0135	4.61e-15	14288	C-X-C motif chemokine 5 levels	GCST90274782	0.00428085	61.4191
rs7090111	C	G	-0.1734	0.5834	0.0117	1.08e-49	14735	C-X-C motif chemokine 5 levels	GCST90274782	0.0146895	219.648
rs7636889	A	G	-0.0768	0.7593	0.0137	2.07e-08	14733	C-X-C motif chemokine 5 levels	GCST90274782	0.00212874	31.4254
rs77914035	A	G	-0.1174	0.8675	0.0206	1.2e-08	10893	C-X-C motif chemokine 5 levels	GCST90274782	0.00297331	32.4789
rs79649467	T	G	-0.1721	0.0605	0.0276	4.5e-10	14288	C-X-C motif chemokine 5 levels	GCST90274782	0.00271427	38.8816
rs11547311	T	C	0.1285	0.0649	0.0272	2.31e-06	13232	C-X-C motif chemokine 6 levels	GCST90274783	0.00168413	22.3187
rs116381873	T	C	-0.264	0.9852	0.0531	6.64e-07	13379	C-X-C motif chemokine 6 levels	GCST90274783	0.00184441	24.7183
rs117109857	C	G	0.1897	0.0242	0.0415	4.85e-06	14743	C-X-C motif chemokine 6 levels	GCST90274783	0.00141546	20.8948
rs12075	A	G	0.0816	0.5554	0.0115	1.29e-12	14741	C-X-C motif chemokine 6 levels	GCST90274783	0.00340436	50.3483
rs16850073	T	C	0.4978	0.3722	0.0118	0	14296	C-X-C motif chemokine 6 levels	GCST90274783	0.110721	1779.7
rs182381042	A	G	-0.3831	0.0074	0.0799	1.63e-06	12935	C-X-C motif chemokine 6 levels	GCST90274783	0.00177444	22.9896
rs184103539	T	C	-0.1603	0.039	0.0351	4.95e-06	12841	C-X-C motif chemokine 6 levels	GCST90274783	0.00162187	20.857
rs191180456	T	C	-0.406	0.0112	0.0648	3.72e-10	13809	C-X-C motif chemokine 6 levels	GCST90274783	0.00283511	39.2556
rs3184504	T	C	0.0679	0.4766	0.0131	2.18e-07	11793	C-X-C motif chemokine 6 levels	GCST90274783	0.00227331	26.8656
rs34080302	T	G	0.0605	0.715	0.0131	3.87e-06	14296	C-X-C motif chemokine 6 levels	GCST90274783	0.00148993	21.3289
rs35096759	T	C	0.2109	0.0308	0.0427	7.85e-07	14296	C-X-C motif chemokine 6 levels	GCST90274783	0.00170374	24.3948
rs377588320	A	C	-0.3485	0.9837	0.0719	1.25e-06	10271	C-X-C motif chemokine 6 levels	GCST90274783	0.00228259	23.4935
rs4877818	T	G	0.0625	0.5188	0.0134	3.1e-06	11538	C-X-C motif chemokine 6 levels	GCST90274783	0.00188225	21.7546
rs4951518	T	G	-0.215	0.9774	0.0457	2.54e-06	11323	C-X-C motif chemokine 6 levels	GCST90274783	0.00195124	22.1332
rs574432935	A	T	0.3432	0.9894	0.0692	7.07e-07	12778	C-X-C motif chemokine 6 levels	GCST90274783	0.00192155	24.597
rs9371716	T	C	-0.0919	0.1328	0.0193	1.92e-06	12412	C-X-C motif chemokine 6 levels	GCST90274783	0.00182369	22.6734
rs10744384	T	C	-0.0675	0.5684	0.0146	3.78e-06	10893	C-X-C motif chemokine 9 levels	GCST90274784	0.00195877	21.3748
rs114033894	T	G	-0.2245	0.981	0.0488	4.22e-06	14287	C-X-C motif chemokine 9 levels	GCST90274784	0.00147935	21.1638
rs12191307	A	G	-0.1452	0.098	0.0197	1.7e-13	14287	C-X-C motif chemokine 9 levels	GCST90274784	0.00378854	54.3251
rs142119726	T	C	0.2705	0.9851	0.0551	9.14e-07	13800	C-X-C motif chemokine 9 levels	GCST90274784	0.00174364	24.1008
rs145607633	T	C	0.0728	0.1625	0.0154	2.28e-06	14287	C-X-C motif chemokine 9 levels	GCST90274784	0.00156193	22.3471
rs181816009	A	G	-0.1603	0.0378	0.0342	2.77e-06	11985	C-X-C motif chemokine 9 levels	GCST90274784	0.00183001	21.9692
rs182152471	T	C	0.1861	0.028	0.0385	1.34e-06	13667	C-X-C motif chemokine 9 levels	GCST90274784	0.00170695	23.3653
rs192119373	T	G	0.6177	0.0057	0.1287	1.59e-06	8829	C-X-C motif chemokine 9 levels	GCST90274784	0.00260287	23.0355
rs317748	T	C	0.0562	0.6562	0.0119	2.33e-06	14734	C-X-C motif chemokine 9 levels	GCST90274784	0.00151168	22.3038
rs3184504	T	C	0.1008	0.4744	0.013	8.92e-15	11784	C-X-C motif chemokine 9 levels	GCST90274784	0.00507697	60.1221
rs35435997	A	G	0.0915	0.1125	0.02	4.76e-06	12791	C-X-C motif chemokine 9 levels	GCST90274784	0.00163394	20.9306
rs4047522	T	C	-0.0645	0.4962	0.0137	2.5e-06	11760	C-X-C motif chemokine 9 levels	GCST90274784	0.0018816	22.1655
rs4241577	A	C	-0.1419	0.2629	0.0128	1.47e-28	14724	C-X-C motif chemokine 9 levels	GCST90274784	0.0082788	122.898
rs4888966	C	G	-0.157	0.9683	0.0343	4.71e-06	14287	C-X-C motif chemokine 9 levels	GCST90274784	0.00146452	20.9513
rs61875680	A	G	-0.0758	0.1611	0.0158	1.61e-06	14287	C-X-C motif chemokine 9 levels	GCST90274784	0.00160859	23.0157
rs62200304	A	C	-0.115	0.9336	0.0244	2.44e-06	14287	C-X-C motif chemokine 9 levels	GCST90274784	0.0015526	22.2135
rs62272916	A	G	-0.0834	0.1182	0.0176	2.15e-06	14710	C-X-C motif chemokine 9 levels	GCST90274784	0.00152437	22.4547
rs7149776	A	T	-0.0574	0.5236	0.0115	6e-07	14286	C-X-C motif chemokine 9 levels	GCST90274784	0.00174109	24.9131
rs73194812	A	G	0.1821	0.9758	0.0391	3.2e-06	14730	C-X-C motif chemokine 9 levels	GCST90274784	0.00147056	21.6903
rs73367822	T	C	-0.0588	0.5804	0.0126	3.06e-06	11760	C-X-C motif chemokine 9 levels	GCST90274784	0.00184874	21.7778
rs73606147	A	C	0.2792	0.0133	0.059	2.22e-06	13379	C-X-C motif chemokine 9 levels	GCST90274784	0.00167125	22.3937
rs74956615	A	T	-0.1309	0.049	0.0286	4.72e-06	13662	C-X-C motif chemokine 9 levels	GCST90274784	0.0015312	20.9482
rs7600322	T	C	0.057	0.5214	0.0118	1.36e-06	13849	C-X-C motif chemokine 9 levels	GCST90274784	0.00168228	23.3338
rs783149	A	C	-0.0805	0.1958	0.0144	2.27e-08	14287	C-X-C motif chemokine 9 levels	GCST90274784	0.00218292	31.2512
rs80348644	T	C	0.1546	0.0336	0.0332	3.21e-06	14734	C-X-C motif chemokine 9 levels	GCST90274784	0.00146975	21.6842
rs9366778	A	G	-0.0605	0.4075	0.0115	1.43e-07	14735	C-X-C motif chemokine 9 levels	GCST90274784	0.00187503	27.6767
rs10191831	T	C	-0.0591	0.4361	0.0125	2.27e-06	12403	Delta and Notch-like epidermal growth factor-related receptor levels	GCST90274785	0.00179935	22.354
rs10892466	C	G	0.0808	0.1236	0.0175	3.89e-06	14732	Delta and Notch-like epidermal growth factor-related receptor levels	GCST90274785	0.00144516	21.318
rs1133851	A	G	-0.0664	0.2533	0.0142	2.92e-06	14286	Delta and Notch-like epidermal growth factor-related receptor levels	GCST90274785	0.00152843	21.8655
rs116179073	T	C	-0.2481	0.0138	0.0537	3.84e-06	13800	Delta and Notch-like epidermal growth factor-related receptor levels	GCST90274785	0.00154461	21.3454
rs117343254	C	G	-0.1281	0.942	0.0274	2.94e-06	14287	Delta and Notch-like epidermal growth factor-related receptor levels	GCST90274785	0.00152775	21.8573
rs13107325	T	C	0.1066	0.0697	0.0233	4.76e-06	14732	Delta and Notch-like epidermal growth factor-related receptor levels	GCST90274785	0.001419	20.9316
rs194746	T	C	0.0528	0.4849	0.0112	2.43e-06	14723	Delta and Notch-like epidermal growth factor-related receptor levels	GCST90274785	0.00150744	22.2245
rs207671	A	G	0.1016	0.5359	0.0117	3.83e-18	14287	Delta and Notch-like epidermal growth factor-related receptor levels	GCST90274785	0.00525108	75.4077
rs2837988	A	C	0.0576	0.3578	0.0118	1.05e-06	14733	Delta and Notch-like epidermal growth factor-related receptor levels	GCST90274785	0.0016149	23.8276
rs28689968	T	C	0.0918	0.1074	0.0184	6.07e-07	14733	Delta and Notch-like epidermal growth factor-related receptor levels	GCST90274785	0.00168688	24.8914
rs35032874	T	G	0.132	0.7027	0.0132	1.52e-23	14287	Delta and Notch-like epidermal growth factor-related receptor levels	GCST90274785	0.00695169	100
rs62193248	A	T	0.213	0.6507	0.0123	3.5e-67	14287	Delta and Notch-like epidermal growth factor-related receptor levels	GCST90274785	0.0205611	299.881
rs6517655	C	G	0.0757	0.289	0.0129	4.41e-09	14287	Delta and Notch-like epidermal growth factor-related receptor levels	GCST90274785	0.00240484	34.436
rs75685422	T	C	0.0879	0.1139	0.0186	2.29e-06	14287	Delta and Notch-like epidermal growth factor-related receptor levels	GCST90274785	0.00156097	22.3332
rs9289590	T	C	-0.0652	0.7033	0.0142	4.4e-06	12404	Delta and Notch-like epidermal growth factor-related receptor levels	GCST90274785	0.00169703	21.0823
rs9967959	T	G	0.0718	0.1718	0.0152	2.32e-06	14731	Delta and Notch-like epidermal growth factor-related receptor levels	GCST90274785	0.00151262	22.3132
rs112956934	T	C	0.1884	0.0246	0.0407	3.67e-06	14737	Protein S100-A12 levels	GCST90274786	0.00145208	21.4276
rs112988802	T	C	-0.1396	0.9492	0.0293	1.89e-06	12851	Protein S100-A12 levels	GCST90274786	0.0017636	22.7005
rs13384799	T	C	-0.0622	0.7266	0.0133	2.92e-06	14295	Protein S100-A12 levels	GCST90274786	0.00152788	21.8714
rs138439507	C	G	0.0865	0.191	0.0183	2.28e-06	11537	Protein S100-A12 levels	GCST90274786	0.00193318	22.3424
rs147302029	A	G	0.1806	0.0379	0.0345	1.65e-07	13649	Protein S100-A12 levels	GCST90274786	0.00200396	27.4029
rs150015576	A	C	0.194	0.0217	0.0423	4.51e-06	14740	Protein S100-A12 levels	GCST90274786	0.00142516	21.034
rs174344	A	G	0.0617	0.6296	0.0125	7.97e-07	14295	Protein S100-A12 levels	GCST90274786	0.00170172	24.3641
rs191808657	A	C	0.3059	0.983	0.0665	4.22e-06	12412	Protein S100-A12 levels	GCST90274786	0.00170217	21.16
rs2056031	T	C	-0.0604	0.613	0.0119	3.86e-07	14739	Protein S100-A12 levels	GCST90274786	0.00174507	25.762
rs2425640	A	G	-0.0583	0.3511	0.0123	2.14e-06	14741	Protein S100-A12 levels	GCST90274786	0.00152194	22.4661
rs3014874	A	G	-0.1726	0.2623	0.0137	2.15e-36	14294	Protein S100-A12 levels	GCST90274786	0.0109838	158.723
rs3802266	A	G	0.0555	0.5633	0.0118	2.56e-06	14740	Protein S100-A12 levels	GCST90274786	0.00149876	22.1219
rs55783131	T	C	0.2064	0.0239	0.0425	1.19e-06	14728	Protein S100-A12 levels	GCST90274786	0.00159905	23.5853
rs56268787	T	C	-0.0936	0.0955	0.0203	4.01e-06	14737	Protein S100-A12 levels	GCST90274786	0.00144073	21.2598
rs59538998	C	G	-0.1188	0.0622	0.0258	4.13e-06	14295	Protein S100-A12 levels	GCST90274786	0.00148124	21.2028
rs61803119	T	G	0.1501	0.1069	0.0194	1.02e-14	14295	Protein S100-A12 levels	GCST90274786	0.0041708	59.8629
rs78800546	A	G	-0.2529	0.0156	0.0534	2.18e-06	14295	Protein S100-A12 levels	GCST90274786	0.00156679	22.4293
rs10777251	A	G	-0.0767	0.1923	0.0166	3.83e-06	12411	Fibroblast growth factor 19 levels	GCST90274787	0.00171748	21.3489
rs112126444	A	G	-0.0927	0.1012	0.0199	3.19e-06	14735	Fibroblast growth factor 19 levels	GCST90274787	0.0014707	21.6997
rs11244038	C	G	0.1199	0.0898	0.0247	1.21e-06	11786	Fibroblast growth factor 19 levels	GCST90274787	0.00199565	23.5638
rs117398067	T	C	0.2583	0.0178	0.0564	4.65e-06	14744	Fibroblast growth factor 19 levels	GCST90274787	0.00142075	20.9745
rs12110436	T	C	-0.136	0.0418	0.0297	4.67e-06	14743	Fibroblast growth factor 19 levels	GCST90274787	0.00142043	20.9684
rs12407505	A	G	-0.1614	0.9664	0.0352	4.53e-06	14735	Fibroblast growth factor 19 levels	GCST90274787	0.00142499	21.0243
rs12520287	T	C	-0.1014	0.9175	0.0221	4.47e-06	14296	Fibroblast growth factor 19 levels	GCST90274787	0.00147061	21.0519
rs13103023	A	G	0.0837	0.3415	0.0124	1.48e-11	14296	Fibroblast growth factor 19 levels	GCST90274787	0.0031774	45.5625
rs142067135	A	G	-0.2295	0.0198	0.0492	3.09e-06	13809	Fibroblast growth factor 19 levels	GCST90274787	0.00157345	21.7588
rs145274424	T	C	0.1992	0.9777	0.0421	2.23e-06	14735	Fibroblast growth factor 19 levels	GCST90274787	0.00151727	22.388
rs1671812	T	C	0.0621	0.6316	0.0132	2.54e-06	12412	Fibroblast growth factor 19 levels	GCST90274787	0.00178029	22.1327
rs17326790	T	C	0.2161	0.0209	0.0471	4.47e-06	14741	Fibroblast growth factor 19 levels	GCST90274787	0.0014262	21.0508
rs191522330	T	C	0.2325	0.9812	0.0488	1.89e-06	14738	Fibroblast growth factor 19 levels	GCST90274787	0.00153801	22.699
rs2306969	A	G	0.0674	0.2338	0.0141	1.75e-06	14739	Fibroblast growth factor 19 levels	GCST90274787	0.0015481	22.8498
rs2906655	T	C	-0.0623	0.2503	0.0135	3.93e-06	14743	Fibroblast growth factor 19 levels	GCST90274787	0.00144263	21.2965
rs35836706	A	G	0.2151	0.0203	0.0456	2.39e-06	14734	Fibroblast growth factor 19 levels	GCST90274787	0.00150811	22.2511
rs516246	T	C	-0.1661	0.445	0.0118	5.31e-45	14744	Fibroblast growth factor 19 levels	GCST90274787	0.0132624	198.141
rs574352299	A	G	0.2371	0.9755	0.0482	8.69e-07	10894	Fibroblast growth factor 19 levels	GCST90274787	0.00221665	24.1974
rs7005978	A	G	-0.1055	0.3458	0.0123	9.72e-18	14744	Fibroblast growth factor 19 levels	GCST90274787	0.00496565	73.569
rs76708593	T	C	0.1024	0.9158	0.0222	3.98e-06	14296	Fibroblast growth factor 19 levels	GCST90274787	0.00148626	21.2762
rs79110990	A	G	0.073	0.1762	0.0156	2.88e-06	14295	Fibroblast growth factor 19 levels	GCST90274787	0.00152971	21.8976
rs834971	A	G	-0.0614	0.3002	0.0128	1.61e-06	14728	Fibroblast growth factor 19 levels	GCST90274787	0.00156011	23.01
rs10495032	T	G	-0.1557	0.0383	0.0318	9.77e-07	14720	Fibroblast growth factor 21 levels	GCST90274788	0.00162618	23.973
rs12290350	T	C	-0.0689	0.2168	0.0145	2.02e-06	14295	Fibroblast growth factor 21 levels	GCST90274788	0.00157722	22.5789
rs1260326	T	C	0.1323	0.3977	0.0119	1.03e-28	14730	Fibroblast growth factor 21 levels	GCST90274788	0.00832247	123.602
rs13229619	A	G	-0.1609	0.1297	0.0176	6.13e-20	14743	Fibroblast growth factor 21 levels	GCST90274788	0.00563773	83.577
rs142603673	T	C	-0.2352	0.0232	0.0455	2.35e-07	14252	Fibroblast growth factor 21 levels	GCST90274788	0.00187164	26.7209
rs145127946	A	G	-0.1747	0.037	0.036	1.22e-06	14295	Fibroblast growth factor 21 levels	GCST90274788	0.00164491	23.5495
rs188758663	A	G	-0.3801	0.0104	0.0749	3.88e-07	11668	Fibroblast growth factor 21 levels	GCST90274788	0.00220269	25.7533
rs2429473	A	C	-0.0812	0.795	0.0147	3.32e-08	14295	Fibroblast growth factor 21 levels	GCST90274788	0.00213024	30.5125
rs4700382	T	C	-0.063	0.2698	0.0136	3.62e-06	14295	Fibroblast growth factor 21 levels	GCST90274788	0.00149909	21.4587
rs60277384	T	C	-0.0881	0.8922	0.019	3.54e-06	14742	Fibroblast growth factor 21 levels	GCST90274788	0.00145651	21.5003
rs7012637	A	G	-0.0605	0.4812	0.012	4.61e-07	14295	Fibroblast growth factor 21 levels	GCST90274788	0.00177522	25.4184
rs72965996	A	G	-0.2215	0.031	0.0444	6.08e-07	13808	Fibroblast growth factor 21 levels	GCST90274788	0.00179942	24.8875
rs7610704	T	C	-0.0568	0.4644	0.012	2.21e-06	14295	Fibroblast growth factor 21 levels	GCST90274788	0.00156506	22.4044
rs838131	A	C	0.1627	0.501	0.013	6.15e-36	14294	Fibroblast growth factor 21 levels	GCST90274788	0.0108408	156.635
rs11150539	T	C	-0.056	0.4938	0.0119	2.53e-06	14287	Fibroblast growth factor 23 levels	GCST90274789	0.00154785	22.1453
rs118177380	A	G	0.2362	0.0187	0.0507	3.18e-06	14287	Fibroblast growth factor 23 levels	GCST90274789	0.00151707	21.7042
rs11930290	A	T	-0.1845	0.9748	0.0389	2.11e-06	12848	Fibroblast growth factor 23 levels	GCST90274789	0.0017481	22.4954
rs12195292	A	G	-0.0768	0.8634	0.0166	3.72e-06	14710	Fibroblast growth factor 23 levels	GCST90274789	0.00145319	21.4046
rs181409232	A	C	-0.2224	0.0191	0.0479	3.43e-06	12846	Fibroblast growth factor 23 levels	GCST90274789	0.0016756	21.5575
rs33921462	A	G	-0.0653	0.2766	0.0135	1.32e-06	14287	Fibroblast growth factor 23 levels	GCST90274789	0.00163519	23.3969
rs34551523	A	G	0.1704	0.0295	0.0348	9.75e-07	14730	Fibroblast growth factor 23 levels	GCST90274789	0.00162529	23.9762
rs35590112	T	C	0.0803	0.1851	0.0166	1.32e-06	12386	Fibroblast growth factor 23 levels	GCST90274789	0.00188597	23.3999
rs368215473	A	G	0.1228	0.0941	0.0257	1.77e-06	9397	Fibroblast growth factor 23 levels	GCST90274789	0.00242426	22.8313
rs370203222	C	G	0.1059	0.1002	0.0222	1.84e-06	11759	Fibroblast growth factor 23 levels	GCST90274789	0.00193174	22.7555
rs3811621	C	G	0.1163	0.2897	0.0131	6.82e-19	14286	Fibroblast growth factor 23 levels	GCST90274789	0.00548753	78.8164
rs6127099	A	T	0.0907	0.706	0.0134	1.3e-11	14287	Fibroblast growth factor 23 levels	GCST90274789	0.00319694	45.8147
rs671205	T	C	0.0708	0.7502	0.0136	1.93e-07	14287	Fibroblast growth factor 23 levels	GCST90274789	0.00189359	27.1012
rs6753743	T	G	0.0941	0.8733	0.0185	3.65e-07	14287	Fibroblast growth factor 23 levels	GCST90274789	0.00180788	25.8723
rs75338333	A	G	-0.1085	0.8871	0.0235	3.89e-06	10893	Fibroblast growth factor 23 levels	GCST90274789	0.00195347	21.3169
rs794007	T	C	0.0685	0.2406	0.0144	1.97e-06	12844	Fibroblast growth factor 23 levels	GCST90274789	0.00175897	22.6285
rs7955866	A	G	-0.0959	0.1141	0.0178	7.14e-08	14719	Fibroblast growth factor 23 levels	GCST90274789	0.00196844	29.0267
rs11120686	T	C	-0.0599	0.6038	0.0127	2.4e-06	11786	Fibroblast growth factor 5 levels	GCST90274790	0.00188423	22.2457
rs112790107	A	G	0.509	0.006	0.1062	1.64e-06	9845	Fibroblast growth factor 5 levels	GCST90274790	0.00232834	22.9714
rs11674185	A	G	-0.0586	0.364	0.0128	4.69e-06	11787	Fibroblast growth factor 5 levels	GCST90274790	0.00177531	20.9592
rs117253850	T	C	0.2266	0.0223	0.0453	5.67e-07	11781	Fibroblast growth factor 5 levels	GCST90274790	0.00211979	25.0221
rs12005489	T	C	0.1509	0.0458	0.0322	2.78e-06	10725	Fibroblast growth factor 5 levels	GCST90274790	0.00204391	21.9617
rs12509595	T	C	-0.5322	0.695	0.0127	0	11787	Fibroblast growth factor 5 levels	GCST90274790	0.129685	1756.07
rs1412253	A	G	-0.0909	0.8798	0.0192	2.2e-06	11778	Fibroblast growth factor 5 levels	GCST90274790	0.00189977	22.4143
rs144059387	A	G	0.4543	0.9822	0.0594	2.04e-14	9873	Fibroblast growth factor 5 levels	GCST90274790	0.00589095	58.4942
rs148332905	T	C	0.2883	0.0166	0.0608	2.12e-06	11341	Fibroblast growth factor 5 levels	GCST90274790	0.00197901	22.4844
rs148797749	A	G	-0.1705	0.036	0.0361	2.32e-06	11785	Fibroblast growth factor 5 levels	GCST90274790	0.00188954	22.3067
rs150524893	A	G	0.2554	0.9848	0.0552	3.71e-06	11298	Fibroblast growth factor 5 levels	GCST90274790	0.00189155	21.4074
rs189846846	T	C	-0.3042	0.0146	0.0659	3.91e-06	9980	Fibroblast growth factor 5 levels	GCST90274790	0.00213097	21.3082
rs192746810	A	G	-0.1842	0.0464	0.0395	3.11e-06	11341	Fibroblast growth factor 5 levels	GCST90274790	0.00191416	21.7463
rs305897	T	C	0.1185	0.0828	0.0249	1.95e-06	11341	Fibroblast growth factor 5 levels	GCST90274790	0.00199341	22.6484
rs369482528	A	G	-0.0988	0.1585	0.0213	3.51e-06	8813	Fibroblast growth factor 5 levels	GCST90274790	0.00243596	21.5157
rs4326078	A	C	-0.0728	0.2193	0.015	1.21e-06	11789	Fibroblast growth factor 5 levels	GCST90274790	0.00199439	23.5548
rs4970834	T	C	-0.0729	0.2041	0.0155	2.56e-06	11786	Fibroblast growth factor 5 levels	GCST90274790	0.00187363	22.1203
rs56391958	A	G	-0.1197	0.0816	0.0249	1.53e-06	11341	Fibroblast growth factor 5 levels	GCST90274790	0.0020339	23.1094
rs62298642	A	G	0.1131	0.8677	0.0207	4.66e-08	11341	Fibroblast growth factor 5 levels	GCST90274790	0.00262584	29.8528
rs624605	T	G	0.0619	0.4196	0.0133	3.25e-06	11341	Fibroblast growth factor 5 levels	GCST90274790	0.00190667	21.661
rs66613644	T	C	-0.0826	0.1699	0.0165	5.56e-07	11787	Fibroblast growth factor 5 levels	GCST90274790	0.00212197	25.0606
rs75140224	A	G	0.1456	0.0538	0.0311	2.85e-06	11789	Fibroblast growth factor 5 levels	GCST90274790	0.00185606	21.9181
rs77210320	A	T	0.1673	0.9648	0.0356	2.61e-06	11786	Fibroblast growth factor 5 levels	GCST90274790	0.00187062	22.0847
rs9433760	A	G	0.1023	0.0841	0.0224	4.95e-06	11788	Fibroblast growth factor 5 levels	GCST90274790	0.00176653	20.8572
rs10164255	T	G	0.0556	0.408	0.0121	4.33e-06	14729	Fms-related tyrosine kinase 3 ligand levels	GCST90274791	0.00143167	21.1144
rs11212636	A	G	-0.0772	0.4171	0.0117	4.16e-11	14723	Fms-related tyrosine kinase 3 ligand levels	GCST90274791	0.00294878	43.5374
rs12338549	T	C	-0.0851	0.1096	0.0186	4.76e-06	14719	Fms-related tyrosine kinase 3 ligand levels	GCST90274791	0.00142035	20.9331
rs1277312	A	T	0.0539	0.4587	0.0117	4.09e-06	14719	Fms-related tyrosine kinase 3 ligand levels	GCST90274791	0.00143999	21.223
rs1379304	T	C	0.0603	0.3741	0.0127	2.05e-06	14286	Fms-related tyrosine kinase 3 ligand levels	GCST90274791	0.00157577	22.5438
rs141117375	T	C	-0.1519	0.0364	0.0331	4.45e-06	14286	Fms-related tyrosine kinase 3 ligand levels	GCST90274791	0.00147221	21.0601
rs142870956	T	C	-0.4307	0.0075	0.0883	1.07e-06	11952	Fms-related tyrosine kinase 3 ligand levels	GCST90274791	0.00198699	23.7919
rs144317085	A	T	0.2206	0.9647	0.0324	9.85e-12	14722	Fms-related tyrosine kinase 3 ligand levels	GCST90274791	0.00313941	46.3576
rs17272847	A	G	0.1179	0.0907	0.022	8.36e-08	13222	Fms-related tyrosine kinase 3 ligand levels	GCST90274791	0.00216775	28.7199
rs185979634	T	C	0.1483	0.9513	0.0306	1.26e-06	12847	Fms-related tyrosine kinase 3 ligand levels	GCST90274791	0.00182521	23.4876
rs1866051	T	C	-0.0746	0.4771	0.0115	8.76e-11	14732	Fms-related tyrosine kinase 3 ligand levels	GCST90274791	0.00284866	42.0806
rs186975	C	G	0.0554	0.382	0.0119	3.23e-06	14703	Fms-related tyrosine kinase 3 ligand levels	GCST90274791	0.00147211	21.6733
rs192857133	T	C	0.1812	0.026	0.0386	2.68e-06	14727	Fms-related tyrosine kinase 3 ligand levels	GCST90274791	0.0014943	22.0365
rs218265	T	C	0.0833	0.8361	0.016	1.93e-07	14731	Fms-related tyrosine kinase 3 ligand levels	GCST90274791	0.00183687	27.105
rs28533776	A	G	-0.0749	0.1924	0.0147	3.48e-07	14731	Fms-related tyrosine kinase 3 ligand levels	GCST90274791	0.00175951	25.9615
rs55633025	A	G	0.0725	0.4738	0.0129	1.91e-08	12404	Fms-related tyrosine kinase 3 ligand levels	GCST90274791	0.00254039	31.5861
rs57191857	A	G	-0.1429	0.9571	0.0299	1.76e-06	14734	Fms-related tyrosine kinase 3 ligand levels	GCST90274791	0.00154806	22.8414
rs575588389	A	G	-0.0904	0.8501	0.0192	2.5e-06	12129	Fms-related tyrosine kinase 3 ligand levels	GCST90274791	0.00182468	22.1684
rs61792394	A	G	-0.1569	0.9624	0.0338	3.45e-06	14286	Fms-related tyrosine kinase 3 ligand levels	GCST90274791	0.00150629	21.5483
rs6453962	T	C	-0.0559	0.4699	0.0117	1.77e-06	14732	Fms-related tyrosine kinase 3 ligand levels	GCST90274791	0.00154731	22.8272
rs6925032	A	C	0.0676	0.326	0.0128	1.28e-07	14286	Fms-related tyrosine kinase 3 ligand levels	GCST90274791	0.00194884	27.8916
rs72681653	A	G	0.1302	0.9447	0.0266	9.84e-07	14734	Fms-related tyrosine kinase 3 ligand levels	GCST90274791	0.00162365	23.9584
rs73000965	A	T	0.0588	0.3111	0.0125	2.55e-06	14731	Fms-related tyrosine kinase 3 ligand levels	GCST90274791	0.00150006	22.1276
rs74722523	T	C	0.3529	0.9914	0.076	3.43e-06	11437	Fms-related tyrosine kinase 3 ligand levels	GCST90274791	0.00188201	21.5614
rs7624160	T	G	-0.1061	0.6093	0.0119	4.84e-19	14719	Fms-related tyrosine kinase 3 ligand levels	GCST90274791	0.00537252	79.4945
rs7625643	A	G	0.0611	0.5605	0.0129	2.18e-06	12404	Fms-related tyrosine kinase 3 ligand levels	GCST90274791	0.00180562	22.4338
rs76428106	T	C	-1.1019	0.9832	0.0524	3.59e-98	13799	Fms-related tyrosine kinase 3 ligand levels	GCST90274791	0.0310553	442.203
rs7726159	A	C	-0.1191	0.3326	0.0128	1.34e-20	14733	Fms-related tyrosine kinase 3 ligand levels	GCST90274791	0.00584287	86.5772
rs78429945	T	G	0.0884	0.1818	0.016	3.29e-08	14286	Fms-related tyrosine kinase 3 ligand levels	GCST90274791	0.00213249	30.5256
rs9381118	T	C	0.0643	0.2577	0.0136	2.27e-06	14285	Fms-related tyrosine kinase 3 ligand levels	GCST90274791	0.00156259	22.3534
rs9554186	A	T	0.0821	0.3602	0.0128	1.42e-10	14286	Fms-related tyrosine kinase 3 ligand levels	GCST90274791	0.00287189	41.1402
rs112594435	T	C	0.1531	0.0371	0.0333	4.27e-06	14721	Glial cell line-derived neurotrophic factor levels	GCST90274792	0.00143404	21.1379
rs11740708	A	G	-0.3888	0.0906	0.0198	7.56e-86	14710	Glial cell line-derived neurotrophic factor levels	GCST90274792	0.0255464	385.587
rs138691533	A	G	0.2584	0.0148	0.0539	1.63e-06	14731	Glial cell line-derived neurotrophic factor levels	GCST90274792	0.00155796	22.983
rs144181640	A	T	0.3366	0.9898	0.0697	1.37e-06	13988	Glial cell line-derived neurotrophic factor levels	GCST90274792	0.00166474	23.3218
rs199503547	A	T	0.1128	0.8739	0.0219	2.6e-07	10894	Glial cell line-derived neurotrophic factor levels	GCST90274792	0.00242977	26.5296
rs2093446	C	G	0.0606	0.3	0.0129	2.63e-06	14288	Glial cell line-derived neurotrophic factor levels	GCST90274792	0.00154236	22.0681
rs2194229	A	T	-0.1683	0.1296	0.0179	5.34e-21	14288	Glial cell line-derived neurotrophic factor levels	GCST90274792	0.00614996	88.402
rs2453338	A	T	0.0829	0.352	0.0124	2.3e-11	14734	Glial cell line-derived neurotrophic factor levels	GCST90274792	0.00302474	44.6957
rs35740453	A	G	-0.0718	0.7373	0.0154	3.13e-06	13224	Glial cell line-derived neurotrophic factor levels	GCST90274792	0.00164133	21.7374
rs540456481	T	G	-0.2941	0.0124	0.0616	1.8e-06	10894	Glial cell line-derived neurotrophic factor levels	GCST90274792	0.0020884	22.7944
rs55850217	T	C	0.0816	0.3119	0.014	5.59e-09	11755	Glial cell line-derived neurotrophic factor levels	GCST90274792	0.00288219	33.9722
rs570043519	A	T	-0.3321	0.02	0.0721	4.1e-06	8911	Glial cell line-derived neurotrophic factor levels	GCST90274792	0.00237577	21.2162
rs57104839	A	G	0.0915	0.903	0.0196	3.04e-06	14736	Glial cell line-derived neurotrophic factor levels	GCST90274792	0.00147696	21.7937
rs62243355	T	C	-0.0981	0.0997	0.0196	5.58e-07	14731	Glial cell line-derived neurotrophic factor levels	GCST90274792	0.00169791	25.051
rs77671113	A	C	-0.1194	0.0859	0.0208	9.45e-09	14725	Glial cell line-derived neurotrophic factor levels	GCST90274792	0.00223313	32.952
rs79953230	T	C	0.1918	0.0254	0.042	4.96e-06	14719	Glial cell line-derived neurotrophic factor levels	GCST90274792	0.00141503	20.8544
rs9303102	T	G	0.2096	0.0231	0.0453	3.71e-06	12935	Glial cell line-derived neurotrophic factor levels	GCST90274792	0.0016526	21.4085
rs113903858	A	G	0.3666	0.014	0.0747	9.22e-07	11137	Hepatocyte growth factor levels	GCST90274793	0.00215832	24.0848
rs115009171	A	G	0.4297	0.0078	0.0934	4.21e-06	10300	Hepatocyte growth factor levels	GCST90274793	0.00205113	21.1659
rs11631440	A	T	-0.0638	0.6021	0.012	1.06e-07	14709	Hepatocyte growth factor levels	GCST90274793	0.00191832	28.2669
rs138848271	T	C	-0.405	0.9907	0.0832	1.13e-06	10793	Hepatocyte growth factor levels	GCST90274793	0.00219103	23.6954
rs150498795	A	T	0.1566	0.9642	0.0327	1.68e-06	14732	Hepatocyte growth factor levels	GCST90274793	0.00155457	22.9344
rs183596950	A	G	-0.0699	0.6438	0.0152	4.25e-06	11538	Hepatocyte growth factor levels	GCST90274793	0.00182985	21.1479
rs1986719	T	C	-0.1954	0.9572	0.039	5.44e-07	14718	Hepatocyte growth factor levels	GCST90274793	0.0017029	25.1027
rs201840950	T	G	0.0993	0.7957	0.0215	3.86e-06	10216	Hepatocyte growth factor levels	GCST90274793	0.00208411	21.3315
rs2281532	T	C	-0.0698	0.7983	0.0151	3.79e-06	14286	Hepatocyte growth factor levels	GCST90274793	0.00149368	21.3677
rs2737756	A	G	0.2047	0.0276	0.0391	1.65e-07	14718	Hepatocyte growth factor levels	GCST90274793	0.00185902	27.4083
rs34219417	T	C	0.0992	0.8959	0.0217	4.84e-06	14286	Hepatocyte growth factor levels	GCST90274793	0.0014609	20.898
rs4290523	T	C	-0.0992	0.0942	0.0217	4.84e-06	12846	Hepatocyte growth factor levels	GCST90274793	0.00162442	20.898
rs5007364	T	C	0.0769	0.7969	0.0164	2.75e-06	11760	Hepatocyte growth factor levels	GCST90274793	0.00186647	21.9869
rs57193877	T	C	0.1572	0.9611	0.0311	4.31e-07	14725	Hepatocyte growth factor levels	GCST90274793	0.00173235	25.5496
rs5745687	T	C	-0.1943	0.0608	0.0242	9.83e-16	14733	Hepatocyte growth factor levels	GCST90274793	0.00435699	64.4636
rs5745692	C	G	-0.1545	0.964	0.0332	3.26e-06	14716	Hepatocyte growth factor levels	GCST90274793	0.00146964	21.6561
rs59950280	A	G	0.1219	0.328	0.0131	1.34e-20	13222	Hepatocyte growth factor levels	GCST90274793	0.00650726	86.5894
rs6709159	A	G	0.0564	0.4434	0.0114	7.52e-07	14734	Hepatocyte growth factor levels	GCST90274793	0.00165869	24.4765
rs74130123	T	C	-0.2429	0.9809	0.0489	6.79e-07	14734	Hepatocyte growth factor levels	GCST90274793	0.00167205	24.6739
rs7620568	A	G	-0.0856	0.1397	0.0179	1.73e-06	12846	Hepatocyte growth factor levels	GCST90274793	0.00177733	22.8687
rs8106345	A	G	0.0592	0.5179	0.0127	3.14e-06	12404	Hepatocyte growth factor levels	GCST90274793	0.00174898	21.7288
rs851612	A	G	-0.1182	0.9405	0.0257	4.24e-06	14286	Hepatocyte growth factor levels	GCST90274793	0.00147869	21.1528
rs140562194	T	C	0.4666	0.0122	0.0897	1.97e-07	7396	Interferon gamma levels	GCST90274794	0.00364619	27.0586
rs146527076	C	G	0.1935	0.9683	0.0384	4.68e-07	11781	Interferon gamma levels	GCST90274794	0.00215108	25.3922
rs4810686	T	C	0.0671	0.5585	0.0137	9.69e-07	11344	Interferon gamma levels	GCST90274794	0.00211056	23.9885
rs531747046	T	G	0.2684	0.0324	0.0573	2.81e-06	6257	Interferon gamma levels	GCST90274794	0.00349549	21.941
rs61863416	A	G	0.136	0.9427	0.0283	1.54e-06	11774	Interferon gamma levels	GCST90274794	0.00195796	23.0943
rs62230781	A	G	0.2184	0.0412	0.0403	5.98e-08	11345	Interferon gamma levels	GCST90274794	0.00258252	29.3694
rs6442763	A	C	0.0648	0.4253	0.014	3.68e-06	11345	Interferon gamma levels	GCST90274794	0.00188515	21.4237
rs67101138	T	G	0.1461	0.9482	0.0307	1.95e-06	11793	Interferon gamma levels	GCST90274794	0.00191708	22.6477
rs704	A	G	-0.0635	0.4705	0.0127	5.73e-07	11793	Interferon gamma levels	GCST90274794	0.00211578	25
rs74903999	T	C	0.3485	0.9882	0.0708	8.55e-07	10558	Interferon gamma levels	GCST90274794	0.00229004	24.2292
rs10067443	T	C	-0.0753	0.8011	0.0149	4.33e-07	14296	Interleukin-10 levels	GCST90274795	0.00178356	25.5398
rs12123181	A	G	-0.0996	0.2042	0.0151	4.22e-11	14296	Interleukin-10 levels	GCST90274795	0.00303453	43.5076
rs138203589	T	G	0.1937	0.0455	0.0418	3.59e-06	14730	Interleukin-10 levels	GCST90274795	0.0014559	21.4737
rs148332061	C	G	0.1112	0.1005	0.0239	3.28e-06	13232	Interleukin-10 levels	GCST90274795	0.00163359	21.6478
rs150408090	A	G	0.3666	0.9898	0.0761	1.45e-06	12313	Interleukin-10 levels	GCST90274795	0.0018815	23.2068
rs17654493	T	C	0.2951	0.014	0.0626	2.43e-06	12313	Interleukin-10 levels	GCST90274795	0.00180183	22.2223
rs188535859	T	C	-0.2351	0.0174	0.0486	1.32e-06	14741	Interleukin-10 levels	GCST90274795	0.00158517	23.4009
rs3135932	A	G	-0.1597	0.823	0.0154	3.39e-25	14744	Interleukin-10 levels	GCST90274795	0.00724195	107.54
rs3769274	A	G	0.0771	0.8403	0.0162	1.94e-06	14742	Interleukin-10 levels	GCST90274795	0.00153431	22.6505
rs385697	T	C	0.0555	0.6126	0.0119	3.1e-06	14727	Interleukin-10 levels	GCST90274795	0.00147501	21.7516
rs389239	A	G	-0.0574	0.6162	0.0125	4.39e-06	14296	Interleukin-10 levels	GCST90274795	0.00147302	21.0865
rs398518	A	G	-0.1293	0.9146	0.0218	3.01e-09	14296	Interleukin-10 levels	GCST90274795	0.00245506	35.179
rs4655953	A	G	0.0565	0.3683	0.0121	3.02e-06	14722	Interleukin-10 levels	GCST90274795	0.00147903	21.8035
rs549056348	A	C	0.1647	0.0539	0.0338	1.1e-06	11768	Interleukin-10 levels	GCST90274795	0.00201395	23.744
rs66624860	T	C	0.0681	0.2791	0.0143	1.91e-06	12799	Interleukin-10 levels	GCST90274795	0.00176907	22.6789
rs67037615	T	C	-0.1528	0.8893	0.0196	6.39e-15	14296	Interleukin-10 levels	GCST90274795	0.00423388	60.7763
rs72701782	A	G	0.0981	0.0999	0.0211	3.33e-06	14296	Interleukin-10 levels	GCST90274795	0.00150995	21.6159
rs76932862	T	C	0.1401	0.1028	0.0291	1.48e-06	12412	Interleukin-10 levels	GCST90274795	0.00186427	23.1788
rs79438518	A	T	-0.2845	0.0122	0.0618	4.15e-06	13809	Interleukin-10 levels	GCST90274795	0.00153258	21.1928
rs9266257	C	G	-0.065	0.6959	0.0129	4.69e-07	14728	Interleukin-10 levels	GCST90274795	0.00172113	25.3891
rs10091841	T	G	0.064	0.4945	0.0135	2.13e-06	11345	Interleukin-10 receptor subunit alpha levels	GCST90274796	0.00197745	22.4746
rs1406714	C	G	0.0623	0.4267	0.0131	1.98e-06	11783	Interleukin-10 receptor subunit alpha levels	GCST90274796	0.0019161	22.6169
rs143313574	T	C	-0.3868	0.0107	0.0841	4.24e-06	9956	Interleukin-10 receptor subunit alpha levels	GCST90274796	0.00212061	21.1534
rs17832137	A	G	0.1676	0.0481	0.0343	1.03e-06	10289	Interleukin-10 receptor subunit alpha levels	GCST90274796	0.0023156	23.8759
rs180893431	A	C	0.4057	0.9896	0.0865	2.73e-06	9340	Interleukin-10 receptor subunit alpha levels	GCST90274796	0.00235019	21.9977
rs286605	T	G	0.0623	0.5891	0.0131	1.98e-06	11793	Interleukin-10 receptor subunit alpha levels	GCST90274796	0.00191448	22.6169
rs3135932	A	G	-0.0844	0.8171	0.0168	5.07e-07	11793	Interleukin-10 receptor subunit alpha levels	GCST90274796	0.00213593	25.2387
rs41272625	T	G	0.082	0.1526	0.0179	4.63e-06	11784	Interleukin-10 receptor subunit alpha levels	GCST90274796	0.00177799	20.9856
rs6670799	A	G	-0.1247	0.0839	0.0252	7.48e-07	11345	Interleukin-10 receptor subunit alpha levels	GCST90274796	0.00215411	24.4868
rs74719858	A	G	0.3915	0.9853	0.0823	1.97e-06	10858	Interleukin-10 receptor subunit alpha levels	GCST90274796	0.00208013	22.6289
rs80137559	T	C	0.2347	0.9822	0.0511	4.37e-06	11791	Interleukin-10 receptor subunit alpha levels	GCST90274796	0.0017862	21.0952
rs111850948	A	G	-0.0843	0.1348	0.0181	3.2e-06	14286	Interleukin-10 receptor subunit beta levels	GCST90274797	0.00151631	21.6919
rs112798338	T	C	0.1926	0.026	0.0411	2.78e-06	14286	Interleukin-10 receptor subunit beta levels	GCST90274797	0.00153501	21.9598
rs114288486	T	C	0.1449	0.0363	0.0311	3.17e-06	14730	Interleukin-10 receptor subunit beta levels	GCST90274797	0.00147175	21.7078
rs1153572	T	C	-0.0548	0.5866	0.0119	4.12e-06	14286	Interleukin-10 receptor subunit beta levels	GCST90274797	0.00148243	21.2064
rs116315732	T	C	0.1988	0.0212	0.0402	7.6e-07	14734	Interleukin-10 receptor subunit beta levels	GCST90274797	0.00165729	24.4557
rs117883662	C	G	-0.4295	0.9904	0.0907	2.19e-06	8938	Interleukin-10 receptor subunit beta levels	GCST90274797	0.00250311	22.4239
rs142421172	A	G	0.208	0.0438	0.031	1.95e-11	12840	Interleukin-10 receptor subunit beta levels	GCST90274797	0.0034945	45.0198
rs149156511	A	G	0.2066	0.0323	0.0444	3.27e-06	14286	Interleukin-10 receptor subunit beta levels	GCST90274797	0.00151352	21.6518
rs1605333	C	G	-0.0601	0.6484	0.0124	1.25e-06	13237	Interleukin-10 receptor subunit beta levels	GCST90274797	0.00177179	23.4912
rs192325200	A	G	-0.2327	0.9827	0.0505	4.07e-06	13867	Interleukin-10 receptor subunit beta levels	GCST90274797	0.00152906	21.2329
rs2266590	A	G	-0.4105	0.5426	0.0108	4.06000000776829e-316	14714	Interleukin-10 receptor subunit beta levels	GCST90274797	0.0894182	1444.7
rs34361138	A	G	0.0532	0.5488	0.0113	2.5e-06	14732	Interleukin-10 receptor subunit beta levels	GCST90274797	0.00150249	22.1649
rs55780441	T	C	0.1783	0.9674	0.0348	3e-07	14734	Interleukin-10 receptor subunit beta levels	GCST90274797	0.00177873	26.2509
rs566450266	T	G	0.0652	0.3356	0.0142	4.4e-06	11759	Interleukin-10 receptor subunit beta levels	GCST90274797	0.00178996	21.0823
rs6517157	T	C	0.1509	0.9258	0.0251	1.83e-09	14286	Interleukin-10 receptor subunit beta levels	GCST90274797	0.00252397	36.1436
rs6584485	T	C	0.0743	0.8362	0.0161	3.93e-06	14286	Interleukin-10 receptor subunit beta levels	GCST90274797	0.00148877	21.2974
rs75710908	A	G	0.1586	0.9665	0.0341	3.3e-06	14708	Interleukin-10 receptor subunit beta levels	GCST90274797	0.00146881	21.632
rs7574167	A	G	0.0637	0.2684	0.0135	2.38e-06	12832	Interleukin-10 receptor subunit beta levels	GCST90274797	0.00173233	22.2644
rs7855466	T	C	0.0861	0.1723	0.0169	3.49e-07	11783	Interleukin-10 receptor subunit beta levels	GCST90274797	0.00219834	25.9557
rs9685374	A	G	-0.0618	0.2721	0.0134	3.99e-06	14286	Interleukin-10 receptor subunit beta levels	GCST90274797	0.00148686	21.27
rs11039216	T	C	0.0588	0.5207	0.0116	4e-07	14730	Interleukin-12 subunit beta levels	GCST90274798	0.00174156	25.6944
rs11130215	A	G	-0.1009	0.8154	0.0151	2.36e-11	14732	Interleukin-12 subunit beta levels	GCST90274798	0.00302212	44.6507
rs117888068	T	C	0.219	0.9787	0.0472	3.49e-06	11783	Interleukin-12 subunit beta levels	GCST90274798	0.00182402	21.528
rs12588969	C	G	-0.1297	0.6875	0.0127	1.74e-24	14287	Interleukin-12 subunit beta levels	GCST90274798	0.00724825	104.297
rs12766137	C	G	0.0709	0.8109	0.0149	1.95e-06	14726	Interleukin-12 subunit beta levels	GCST90274798	0.00153542	22.6423
rs1398590	A	G	-0.197	0.0298	0.0363	5.73e-08	14726	Interleukin-12 subunit beta levels	GCST90274798	0.0019963	29.4523
rs144850787	T	G	0.3161	0.9869	0.056	1.66e-08	14287	Interleukin-12 subunit beta levels	GCST90274798	0.00222549	31.862
rs148549227	T	C	0.1088	0.0889	0.0228	1.82e-06	12403	Interleukin-12 subunit beta levels	GCST90274798	0.00183288	22.7713
rs149993822	T	C	0.0984	0.1662	0.0194	3.93e-07	14287	Interleukin-12 subunit beta levels	GCST90274798	0.00179773	25.7269
rs17056751	A	G	0.1694	0.9592	0.0325	1.87e-07	14735	Interleukin-12 subunit beta levels	GCST90274798	0.00184064	27.1682
rs17722688	T	C	-0.0857	0.7246	0.0131	6.07e-11	14729	Interleukin-12 subunit beta levels	GCST90274798	0.00289764	42.7976
rs1950897	T	C	0.0798	0.7151	0.0128	4.54e-10	14735	Interleukin-12 subunit beta levels	GCST90274798	0.00263118	38.8674
rs3130510	A	G	0.1155	0.2275	0.014	1.58e-16	14735	Interleukin-12 subunit beta levels	GCST90274798	0.00459849	68.0625
rs3184504	T	C	0.1332	0.4766	0.0131	2.76e-24	11785	Interleukin-12 subunit beta levels	GCST90274798	0.00869793	103.387
rs4921487	A	G	-0.4972	0.3028	0.0122	0	14287	Interleukin-12 subunit beta levels	GCST90274798	0.104158	1660.9
rs5014495	T	C	0.207	0.0363	0.0442	2.82e-06	10208	Interleukin-12 subunit beta levels	GCST90274798	0.00214441	21.9329
rs516978	C	G	0.0721	0.3473	0.0122	3.42e-09	14725	Interleukin-12 subunit beta levels	GCST90274798	0.0023666	34.9262
rs539598	T	C	-0.0672	0.2822	0.0129	1.9e-07	14731	Interleukin-12 subunit beta levels	GCST90274798	0.00183902	27.1368
rs6750065	T	C	0.0628	0.7333	0.0134	2.78e-06	14286	Interleukin-12 subunit beta levels	GCST90274798	0.0015353	21.9639
rs6968201	T	G	-0.0622	0.5425	0.0119	1.72e-07	14287	Interleukin-12 subunit beta levels	GCST90274798	0.00190887	27.3204
rs705705	C	G	0.0785	0.323	0.0133	3.59e-09	12841	Interleukin-12 subunit beta levels	GCST90274798	0.002706	34.8366
rs72993671	A	G	-0.204	0.0216	0.0435	2.74e-06	14246	Interleukin-12 subunit beta levels	GCST90274798	0.00154163	21.9929
rs73416208	A	G	-0.1477	0.0654	0.0246	1.92e-09	14729	Interleukin-12 subunit beta levels	GCST90274798	0.00244183	36.0488
rs76428106	T	C	-0.3406	0.9832	0.0535	1.94e-10	13800	Interleukin-12 subunit beta levels	GCST90274798	0.00292881	40.5305
rs780679	T	C	-0.0695	0.2389	0.0139	5.73e-07	14729	Interleukin-12 subunit beta levels	GCST90274798	0.00169469	25
rs8026767	A	G	-0.0743	0.2595	0.0132	1.81e-08	14734	Interleukin-12 subunit beta levels	GCST90274798	0.00214603	31.6833
rs9815073	A	C	0.2861	0.3539	0.013	2.43e-107	14287	Interleukin-12 subunit beta levels	GCST90274798	0.0327935	484.339
rs9965402	A	G	0.0918	0.9081	0.0201	4.94e-06	14729	Interleukin-12 subunit beta levels	GCST90274798	0.00141437	20.859
rs10446322	A	G	0.064	0.3961	0.0132	1.24e-06	11777	Interleukin-13 levels	GCST90274799	0.00199244	23.5078
rs10893042	C	G	-0.0702	0.6744	0.015	2.87e-06	11344	Interleukin-13 levels	GCST90274799	0.00192737	21.9024
rs10917637	A	G	0.0692	0.3447	0.0136	3.61e-07	11772	Interleukin-13 levels	GCST90274799	0.00219484	25.8901
rs11251952	A	G	-0.1845	0.0751	0.0397	3.36e-06	11344	Interleukin-13 levels	GCST90274799	0.00190062	21.5979
rs12146346	T	G	0.0734	0.3902	0.0155	2.19e-06	8388	Interleukin-13 levels	GCST90274799	0.00266695	22.4248
rs13119159	A	G	0.0739	0.4958	0.0132	2.16e-08	11344	Interleukin-13 levels	GCST90274799	0.00275583	31.343
rs141726773	T	C	0.2093	0.9682	0.0446	2.69e-06	11344	Interleukin-13 levels	GCST90274799	0.00193792	22.0226
rs149979178	A	G	0.1832	0.9229	0.039	2.63e-06	6901	Interleukin-13 levels	GCST90274799	0.00318822	22.0659
rs183684201	C	G	-0.2968	0.9858	0.0628	2.29e-06	11782	Interleukin-13 levels	GCST90274799	0.00189252	22.3362
rs538021311	T	C	0.193	0.9443	0.039	7.47e-07	7943	Interleukin-13 levels	GCST90274799	0.00307449	24.4898
rs55924857	T	C	-0.0934	0.8535	0.0183	3.33e-07	11792	Interleukin-13 levels	GCST90274799	0.00220455	26.049
rs59235092	A	G	0.2122	0.0274	0.0439	1.34e-06	11784	Interleukin-13 levels	GCST90274799	0.00197917	23.3648
rs76219628	A	G	0.169	0.0397	0.0357	2.2e-06	11344	Interleukin-13 levels	GCST90274799	0.00197192	22.4097
rs9881117	A	G	-0.0656	0.3094	0.0141	3.28e-06	11791	Interleukin-13 levels	GCST90274799	0.00183272	21.6456
rs117046642	A	T	-0.0849	0.4367	0.017	5.91e-07	7943	Interleukin-15 receptor subunit alpha levels	GCST90274800	0.00313098	24.9412
rs117428573	A	C	-0.3132	0.0119	0.0684	4.67e-06	10857	Interleukin-15 receptor subunit alpha levels	GCST90274800	0.00192781	20.9668
rs117484888	A	G	0.3794	0.0158	0.0799	2.05e-06	7423	Interleukin-15 receptor subunit alpha levels	GCST90274800	0.00302915	22.5476
rs12570881	A	T	-0.0867	0.8028	0.0174	6.27e-07	11344	Interleukin-15 receptor subunit alpha levels	GCST90274800	0.00218424	24.8279
rs145793996	A	G	-0.2278	0.9801	0.0492	3.66e-06	11779	Interleukin-15 receptor subunit alpha levels	GCST90274800	0.00181699	21.4377
rs192538756	A	T	0.1159	0.8743	0.0241	1.52e-06	9461	Interleukin-15 receptor subunit alpha levels	GCST90274800	0.00243909	23.1277
rs2228059	T	G	0.3692	0.5146	0.0127	8.39e-186	11344	Interleukin-15 receptor subunit alpha levels	GCST90274800	0.069345	845.115
rs2836464	A	G	0.0796	0.8384	0.0169	2.48e-06	11791	Interleukin-15 receptor subunit alpha levels	GCST90274800	0.00187828	22.1847
rs4459616	T	C	0.14	0.0658	0.0294	1.92e-06	9899	Interleukin-15 receptor subunit alpha levels	GCST90274800	0.00228594	22.6757
rs56240706	A	T	0.0919	0.8082	0.0193	1.92e-06	8861	Interleukin-15 receptor subunit alpha levels	GCST90274800	0.00255283	22.6734
rs649129	T	C	-0.0726	0.2166	0.0158	4.33e-06	10918	Interleukin-15 receptor subunit alpha levels	GCST90274800	0.00193044	21.1134
rs6845172	C	G	0.0778	0.8203	0.0162	1.57e-06	11772	Interleukin-15 receptor subunit alpha levels	GCST90274800	0.0019557	23.0637
rs7137828	T	C	-0.0748	0.5243	0.0133	1.87e-08	11344	Interleukin-15 receptor subunit alpha levels	GCST90274800	0.002781	31.6301
rs7898286	T	G	-0.1967	0.3975	0.0135	4.34e-48	11344	Interleukin-15 receptor subunit alpha levels	GCST90274800	0.0183737	212.296
rs9270551	A	G	0.0749	0.7077	0.0153	9.81e-07	11344	Interleukin-15 receptor subunit alpha levels	GCST90274800	0.0021085	23.9652
rs115193412	T	C	0.1688	0.0418	0.0349	1.32e-06	11778	Interleukin-17A levels	GCST90274801	0.0019826	23.3934
rs12599620	T	C	-0.0726	0.7391	0.0153	2.08e-06	11336	Interleukin-17A levels	GCST90274801	0.00198265	22.516
rs1462017	C	G	-0.0893	0.1776	0.017	1.5e-07	11774	Interleukin-17A levels	GCST90274801	0.0023385	27.5934
rs17448036	A	G	-0.0585	0.5609	0.0128	4.87e-06	11783	Interleukin-17A levels	GCST90274801	0.00176987	20.8878
rs2429911	T	C	0.2309	0.0251	0.0486	2.02e-06	11294	Interleukin-17A levels	GCST90274801	0.00199497	22.5723
rs2693361	T	G	0.0884	0.517	0.0185	1.77e-06	7943	Interleukin-17A levels	GCST90274801	0.00286707	22.8329
rs28852438	A	G	-0.068	0.2897	0.0148	4.34e-06	11336	Interleukin-17A levels	GCST90274801	0.0018591	21.1103
rs33998516	A	C	-0.0802	0.7781	0.0164	1.01e-06	11336	Interleukin-17A levels	GCST90274801	0.00210553	23.9145
rs34557923	T	G	0.2446	0.9819	0.0517	2.23e-06	10913	Interleukin-17A levels	GCST90274801	0.00204728	22.3837
rs41270871	A	T	0.0923	0.221	0.0189	1.04e-06	8742	Interleukin-17A levels	GCST90274801	0.00272135	23.8495
rs4877075	A	G	0.0908	0.1411	0.0192	2.25e-06	11336	Interleukin-17A levels	GCST90274801	0.00196938	22.365
rs75788494	T	C	-0.2432	0.021	0.0525	3.61e-06	10574	Interleukin-17A levels	GCST90274801	0.00202568	21.459
rs77529534	T	C	-0.1279	0.9323	0.0272	2.57e-06	11775	Interleukin-17A levels	GCST90274801	0.00187457	22.1107
rs77595989	T	G	0.1696	0.9648	0.0371	4.84e-06	11767	Interleukin-17A levels	GCST90274801	0.00177313	20.898
rs79982350	C	G	-0.1467	0.0555	0.0295	6.6e-07	11336	Interleukin-17A levels	GCST90274801	0.00217714	24.7295
rs1072074	A	G	-0.0649	0.5847	0.0141	4.17e-06	11785	Interleukin-17C levels	GCST90274802	0.0017948	21.1861
rs10870773	A	G	-0.0816	0.8025	0.0171	1.82e-06	11345	Interleukin-17C levels	GCST90274802	0.0020035	22.7713
rs111268024	A	C	0.3672	0.0207	0.0763	1.49e-06	7456	Interleukin-17C levels	GCST90274802	0.00309756	23.1609
rs114882743	A	T	-0.3259	0.9804	0.0548	2.73e-09	11345	Interleukin-17C levels	GCST90274802	0.00310833	35.3678
rs11931996	T	C	-0.1219	0.9068	0.0262	3.28e-06	11345	Interleukin-17C levels	GCST90274802	0.0019048	21.6474
rs12092228	T	G	0.1508	0.0512	0.0327	4e-06	9892	Interleukin-17C levels	GCST90274802	0.00214574	21.267
rs12445031	C	G	-0.09	0.1382	0.0195	3.92e-06	11339	Interleukin-17C levels	GCST90274802	0.00187544	21.3018
rs12863903	T	C	-0.0857	0.1597	0.018	1.93e-06	11345	Interleukin-17C levels	GCST90274802	0.00199444	22.6682
rs12895022	T	C	0.1091	0.0906	0.0236	3.78e-06	11774	Interleukin-17C levels	GCST90274802	0.00181212	21.371
rs149756404	A	C	-0.2749	0.9809	0.0524	1.55e-07	11302	Interleukin-17C levels	GCST90274802	0.0024297	27.5224
rs17700884	T	G	-0.105	0.3783	0.0136	1.16e-14	11775	Interleukin-17C levels	GCST90274802	0.00503756	59.6075
rs1920106	T	C	0.0633	0.3948	0.0132	1.62e-06	11792	Interleukin-17C levels	GCST90274802	0.0019467	22.9964
rs2814092	C	G	0.0624	0.6437	0.0135	3.8e-06	11792	Interleukin-17C levels	GCST90274802	0.00180885	21.3649
rs39779	C	G	0.1077	0.1032	0.0227	2.09e-06	11345	Interleukin-17C levels	GCST90274802	0.00198057	22.5102
rs4593271	A	G	-0.0793	0.6301	0.0167	2.05e-06	7943	Interleukin-17C levels	GCST90274802	0.00283144	22.5483
rs554604740	A	G	0.1926	0.0286	0.0401	1.56e-06	11149	Interleukin-17C levels	GCST90274802	0.00206523	23.0687
rs59356989	A	G	-0.0882	0.8432	0.0177	6.26e-07	11790	Interleukin-17C levels	GCST90274802	0.00210202	24.8308
rs72815428	T	C	-0.1673	0.0423	0.0366	4.85e-06	11775	Interleukin-17C levels	GCST90274802	0.00177163	20.8944
rs75246422	T	C	-0.0951	0.1233	0.0201	2.23e-06	11793	Interleukin-17C levels	GCST90274802	0.00189494	22.3856
rs77654242	T	G	-0.2174	0.9707	0.0469	3.56e-06	10294	Interleukin-17C levels	GCST90274802	0.00208338	21.4869
rs8015296	C	G	-0.1162	0.0991	0.0253	4.37e-06	9461	Interleukin-17C levels	GCST90274802	0.00222515	21.0946
rs112338272	A	C	-0.1954	0.0236	0.0425	4.27e-06	14721	Interleukin-18 levels	GCST90274803	0.00143407	21.1384
rs113552426	C	G	-0.278	0.9792	0.0581	1.71e-06	11249	Interleukin-18 levels	GCST90274803	0.0020315	22.8948
rs11605127	C	G	-0.0629	0.7543	0.0137	4.41e-06	14730	Interleukin-18 levels	GCST90274803	0.00142921	21.0795
rs12201187	A	T	0.0676	0.2767	0.0138	9.65e-07	13245	Interleukin-18 levels	GCST90274803	0.00180868	23.9958
rs12648080	A	G	0.072	0.8077	0.0146	8.16e-07	14743	Interleukin-18 levels	GCST90274803	0.00164709	24.3198
rs12681624	C	G	-0.0935	0.8179	0.0157	2.59e-09	13657	Interleukin-18 levels	GCST90274803	0.00259063	35.467
rs12711729	T	C	-0.0702	0.7336	0.0153	4.47e-06	11345	Interleukin-18 levels	GCST90274803	0.0018525	21.0519
rs139760701	A	T	-0.3049	0.989	0.0604	4.46e-07	13809	Interleukin-18 levels	GCST90274803	0.00184222	25.4824
rs1403742	A	T	-0.0567	0.371	0.0124	4.82e-06	14296	Interleukin-18 levels	GCST90274803	0.00146061	20.9085
rs148504635	A	C	0.2532	0.9857	0.0525	1.42e-06	14737	Interleukin-18 levels	GCST90274803	0.00157606	23.26
rs17229943	A	C	-0.16	0.9351	0.0267	2.07e-09	14744	Interleukin-18 levels	GCST90274803	0.00242999	35.9102
rs2108621	T	C	0.0581	0.3565	0.0126	4.01e-06	14296	Interleukin-18 levels	GCST90274803	0.00148529	21.2623
rs2954016	T	C	-0.0759	0.3451	0.0156	1.14e-06	13421	Interleukin-18 levels	GCST90274803	0.00176096	23.672
rs35495214	T	C	0.1374	0.0465	0.0291	2.34e-06	14735	Interleukin-18 levels	GCST90274803	0.00151091	22.294
rs385076	T	C	-0.1857	0.3734	0.0123	1.68e-51	14296	Interleukin-18 levels	GCST90274803	0.015696	227.936
rs4140444	A	G	0.2157	0.0204	0.0461	2.88e-06	14741	Interleukin-18 levels	GCST90274803	0.00148315	21.8927
rs567093451	T	G	0.1154	0.8692	0.0252	4.66e-06	10894	Interleukin-18 levels	GCST90274803	0.00192162	20.9706
rs56836641	T	C	-0.163	0.0477	0.0301	6.12e-08	14743	Interleukin-18 levels	GCST90274803	0.00198542	29.3253
rs5744249	A	C	0.2039	0.7618	0.0135	1.53e-51	14742	Interleukin-18 levels	GCST90274803	0.0152405	228.122
rs57954386	C	G	-0.1248	0.0665	0.0259	1.45e-06	12201	Interleukin-18 levels	GCST90274803	0.00189968	23.2183
rs60235102	T	C	0.1154	0.9237	0.0225	2.91e-07	14722	Interleukin-18 levels	GCST90274803	0.00178387	26.3055
rs67424072	T	G	-0.082	0.8341	0.0165	6.71e-07	14296	Interleukin-18 levels	GCST90274803	0.00172487	24.6979
rs7755771	T	C	-0.0861	0.2688	0.0181	1.97e-06	10893	Interleukin-18 levels	GCST90274803	0.00207339	22.6282
rs77994606	A	G	-0.2314	0.9814	0.0472	9.46e-07	14743	Interleukin-18 levels	GCST90274803	0.00162783	24.0349
rs1005042	A	G	0.31	0.3573	0.0118	4.09e-152	14743	interleukin-18 receptor 1 levels	GCST90274804	0.044726	690.175
rs11465700	A	G	-0.4813	0.3038	0.012	0	14741	interleukin-18 receptor 1 levels	GCST90274804	0.0984041	1608.68
rs116935210	A	G	0.2387	0.9848	0.0512	3.13e-06	14733	interleukin-18 receptor 1 levels	GCST90274804	0.0014733	21.7353
rs117145942	A	G	-0.3006	0.0131	0.0649	3.63e-06	13164	interleukin-18 receptor 1 levels	GCST90274804	0.00162727	21.453
rs117195704	A	G	-0.1505	0.0389	0.0313	1.52e-06	14730	interleukin-18 receptor 1 levels	GCST90274804	0.00156733	23.1198
rs117599131	A	C	-0.1483	0.0536	0.0317	2.89e-06	13231	interleukin-18 receptor 1 levels	GCST90274804	0.00165165	21.8859
rs17027623	A	T	0.374	0.0273	0.0377	3.39e-23	14725	interleukin-18 receptor 1 levels	GCST90274804	0.00664004	98.4148
rs17413812	T	C	-0.1349	0.9488	0.0285	2.21e-06	14743	interleukin-18 receptor 1 levels	GCST90274804	0.00151757	22.4044
rs1760941	A	C	0.0657	0.7591	0.0142	3.71e-06	14295	interleukin-18 receptor 1 levels	GCST90274804	0.00149548	21.4069
rs28929474	T	C	0.2643	0.0204	0.0445	2.86e-09	14743	interleukin-18 receptor 1 levels	GCST90274804	0.00238731	35.2756
rs34174304	A	G	0.073	0.8157	0.0149	9.62e-07	14725	interleukin-18 receptor 1 levels	GCST90274804	0.00162768	24.0034
rs35021151	A	G	-0.1646	0.0317	0.0342	1.49e-06	14735	interleukin-18 receptor 1 levels	GCST90274804	0.00156976	23.1637
rs536613714	T	G	0.1906	0.9625	0.0387	8.43e-07	12193	interleukin-18 receptor 1 levels	GCST90274804	0.00198573	24.2563
rs62257659	A	G	-0.2015	0.9745	0.042	1.61e-06	14727	interleukin-18 receptor 1 levels	GCST90274804	0.00156069	23.0171
rs72828028	T	C	-0.2344	0.0373	0.0328	8.91e-13	14731	interleukin-18 receptor 1 levels	GCST90274804	0.00345534	51.0702
rs73176827	T	C	-0.1045	0.0762	0.022	2.03e-06	14733	interleukin-18 receptor 1 levels	GCST90274804	0.00152929	22.5625
rs7512350	A	G	0.0921	0.1213	0.0201	4.6e-06	11771	interleukin-18 receptor 1 levels	GCST90274804	0.00178079	20.9955
rs76046089	C	G	0.1483	0.1535	0.017	2.7e-18	14295	interleukin-18 receptor 1 levels	GCST90274804	0.00529608	76.1
rs7642750	A	C	0.0935	0.8764	0.02	2.94e-06	11788	interleukin-18 receptor 1 levels	GCST90274804	0.00185094	21.8556
rs78035061	A	C	0.1039	0.0787	0.0222	2.87e-06	14295	interleukin-18 receptor 1 levels	GCST90274804	0.00153016	21.9041
rs78199195	A	G	-0.0956	0.8928	0.0196	1.07e-06	14295	interleukin-18 receptor 1 levels	GCST90274804	0.00166172	23.7905
rs78357146	A	G	-0.3382	0.9715	0.0378	3.65e-19	14743	interleukin-18 receptor 1 levels	GCST90274804	0.00540113	80.0504
rs79097546	T	C	-0.2754	0.9865	0.056	8.75e-07	14256	interleukin-18 receptor 1 levels	GCST90274804	0.00169387	24.1853
rs80317525	A	G	0.1408	0.0468	0.0299	2.49e-06	14730	interleukin-18 receptor 1 levels	GCST90274804	0.00150337	22.175
rs10233998	T	G	0.131	0.0604	0.0286	4.64e-06	11785	Interleukin-1-alpha levels	GCST90274805	0.00177739	20.9802
rs115494443	A	G	0.2658	0.0186	0.0565	2.55e-06	10853	Interleukin-1-alpha levels	GCST90274805	0.00203544	22.1316
rs115602471	T	C	0.2215	0.0311	0.0469	2.33e-06	11340	Interleukin-1-alpha levels	GCST90274805	0.00196341	22.305
rs117537822	T	C	0.2176	0.9755	0.0439	7.17e-07	11788	Interleukin-1-alpha levels	GCST90274805	0.00208026	24.5691
rs11759846	A	G	-0.3263	0.0799	0.0266	1.36e-34	11788	Interleukin-1-alpha levels	GCST90274805	0.0126065	150.477
rs11878153	A	G	0.1116	0.9015	0.0221	4.42e-07	11787	Interleukin-1-alpha levels	GCST90274805	0.00215911	25.5002
rs12047801	T	C	0.0783	0.174	0.0171	4.67e-06	11785	Interleukin-1-alpha levels	GCST90274805	0.00177625	20.9668
rs13195317	T	C	-0.3251	0.0358	0.0554	4.4e-09	11301	Interleukin-1-alpha levels	GCST90274805	0.00303845	34.4361
rs16886503	A	T	0.2438	0.9824	0.0524	3.28e-06	11786	Interleukin-1-alpha levels	GCST90274805	0.00183364	21.6474
rs4767214	T	C	0.062	0.5326	0.013	1.85e-06	11772	Interleukin-1-alpha levels	GCST90274805	0.00192878	22.7456
rs523604	A	G	0.0754	0.5264	0.0142	1.1e-07	10290	Interleukin-1-alpha levels	GCST90274805	0.00273304	28.1946
rs547199103	A	T	-0.3452	0.0283	0.0647	9.53e-08	7943	Interleukin-1-alpha levels	GCST90274805	0.00357194	28.4664
rs61098036	A	G	-0.0856	0.8232	0.0187	4.7e-06	9891	Interleukin-1-alpha levels	GCST90274805	0.00211443	20.9539
rs7138836	A	T	-0.0982	0.1141	0.0207	2.1e-06	11775	Interleukin-1-alpha levels	GCST90274805	0.00190794	22.5052
rs10996419	T	C	-0.1222	0.9188	0.0259	2.38e-06	11784	Interleukin-2 levels	GCST90274806	0.00188584	22.2609
rs142641125	T	C	0.2095	0.0287	0.0419	5.73e-07	11789	Interleukin-2 levels	GCST90274806	0.00211649	25
rs144129701	C	G	-0.2699	0.9727	0.0576	2.79e-06	11341	Interleukin-2 levels	GCST90274806	0.00193262	21.9564
rs1671226	C	G	-0.0849	0.2053	0.017	5.91e-07	11341	Interleukin-2 levels	GCST90274806	0.00219477	24.9412
rs201229721	A	C	-0.1468	0.9396	0.0309	2.03e-06	9257	Interleukin-2 levels	GCST90274806	0.00243277	22.5702
rs28515912	A	C	-0.0723	0.6969	0.0149	1.22e-06	10723	Interleukin-2 levels	GCST90274806	0.00219137	23.5453
rs36006983	T	C	-0.0728	0.7384	0.0153	1.95e-06	11341	Interleukin-2 levels	GCST90274806	0.00199269	22.6402
rs4703508	T	C	-0.1216	0.9334	0.026	2.91e-06	11789	Interleukin-2 levels	GCST90274806	0.0018523	21.8736
rs6535212	T	G	-0.0646	0.6861	0.0139	3.36e-06	11784	Interleukin-2 levels	GCST90274806	0.00182987	21.5991
rs74852566	T	G	-0.1999	0.0244	0.0431	3.52e-06	11789	Interleukin-2 levels	GCST90274806	0.0018217	21.5115
rs75739108	T	C	0.1737	0.039	0.038	4.85e-06	11341	Interleukin-2 levels	GCST90274806	0.00183932	20.8945
rs7638939	A	T	0.0854	0.8293	0.0174	9.2e-07	11769	Interleukin-2 levels	GCST90274806	0.00204298	24.0889
rs77832761	A	G	0.1922	0.0318	0.0414	3.44e-06	11785	Interleukin-2 levels	GCST90274806	0.00182581	21.5529
rs77853517	T	C	-0.1048	0.8961	0.0217	1.37e-06	11787	Interleukin-2 levels	GCST90274806	0.00197522	23.324
rs79419497	A	G	0.2016	0.9733	0.0424	1.99e-06	11789	Interleukin-2 levels	GCST90274806	0.00191432	22.6073
rs79925007	T	G	0.1176	0.9036	0.0255	3.99e-06	11341	Interleukin-2 levels	GCST90274806	0.00187217	21.2684
rs114209791	A	G	-0.2134	0.9756	0.046	3.5e-06	11784	Interleukin-20 levels	GCST90274807	0.00182331	21.5215
rs114363239	T	C	-0.2372	0.0189	0.0487	1.11e-06	11782	Interleukin-20 levels	GCST90274807	0.0020098	23.7231
rs117977288	T	G	-0.1546	0.9553	0.0316	9.96e-07	11784	Interleukin-20 levels	GCST90274807	0.00202742	23.9356
rs12498781	A	G	0.0635	0.3202	0.0137	3.57e-06	11763	Interleukin-20 levels	GCST90274807	0.00182335	21.4836
rs138771212	A	G	-0.3596	0.9909	0.0778	3.8e-06	11336	Interleukin-20 levels	GCST90274807	0.00188139	21.3639
rs143181662	T	C	0.0719	0.5043	0.0156	4.05e-06	8587	Interleukin-20 levels	GCST90274807	0.00246828	21.2426
rs146918864	T	C	-0.2551	0.0228	0.0515	7.29e-07	11438	Interleukin-20 levels	GCST90274807	0.00214093	24.5362
rs188205021	T	C	-0.222	0.0255	0.0427	2e-07	11774	Interleukin-20 levels	GCST90274807	0.00229089	27.0303
rs200680034	A	G	-0.3598	0.0177	0.071	4.03e-07	8243	Interleukin-20 levels	GCST90274807	0.00310652	25.6806
rs28542561	T	C	-0.1753	0.965	0.0372	2.45e-06	11774	Interleukin-20 levels	GCST90274807	0.00188282	22.2064
rs72633862	T	G	-0.1722	0.0444	0.0376	4.65e-06	11774	Interleukin-20 levels	GCST90274807	0.00177855	20.9745
rs72659995	T	C	-0.1232	0.9142	0.0267	3.95e-06	11336	Interleukin-20 levels	GCST90274807	0.001875	21.2911
rs113153423	A	G	0.1913	0.972	0.0407	2.6e-06	11792	Interleukin-20 receptor subunit alpha levels	GCST90274808	0.00187031	22.0923
rs113563938	A	T	0.3176	0.9871	0.0676	2.62e-06	11344	Interleukin-20 receptor subunit alpha levels	GCST90274808	0.00194238	22.0733
rs11987533	A	G	0.1171	0.1374	0.0198	3.34e-09	11344	Interleukin-20 receptor subunit alpha levels	GCST90274808	0.00307437	34.9771
rs12056343	T	G	-0.0761	0.7494	0.0166	4.55e-06	9894	Interleukin-20 receptor subunit alpha levels	GCST90274808	0.00212006	21.0161
rs12138611	C	G	0.119	0.1039	0.0256	3.34e-06	11344	Interleukin-20 receptor subunit alpha levels	GCST90274808	0.00190151	21.608
rs143067549	T	C	-0.4166	0.0114	0.091	4.69e-06	7315	Interleukin-20 receptor subunit alpha levels	GCST90274808	0.0028577	20.9583
rs149111746	A	G	0.2357	0.0208	0.0511	3.98e-06	11783	Interleukin-20 receptor subunit alpha levels	GCST90274808	0.00180265	21.2754
rs540645152	A	C	-0.0817	0.4221	0.0155	1.36e-07	8814	Interleukin-20 receptor subunit alpha levels	GCST90274808	0.00314296	27.7831
rs544388667	A	G	0.3626	0.0114	0.075	1.33e-06	9261	Interleukin-20 receptor subunit alpha levels	GCST90274808	0.00251811	23.374
rs59446445	A	G	0.1741	0.0321	0.038	4.61e-06	11790	Interleukin-20 receptor subunit alpha levels	GCST90274808	0.00177753	20.9909
rs6920753	A	G	-0.0664	0.704	0.0144	4.01e-06	11762	Interleukin-20 receptor subunit alpha levels	GCST90274808	0.00180476	21.2623
rs72785422	T	C	0.0897	0.8313	0.0195	4.22e-06	11343	Interleukin-20 receptor subunit alpha levels	GCST90274808	0.00186232	21.16
rs117263973	A	G	0.3467	0.0109	0.0752	4.02e-06	10858	Interleukin-22 receptor subunit alpha-1 levels	GCST90274809	0.00195413	21.2555
rs12240324	A	G	0.2203	0.9713	0.047	2.77e-06	11793	Interleukin-22 receptor subunit alpha-1 levels	GCST90274809	0.00185983	21.9702
rs13257574	T	C	0.2714	0.0167	0.0584	3.36e-06	11306	Interleukin-22 receptor subunit alpha-1 levels	GCST90274809	0.00190692	21.597
rs1473089	A	C	0.2679	0.0253	0.0561	1.79e-06	10916	Interleukin-22 receptor subunit alpha-1 levels	GCST90274809	0.00208511	22.8045
rs17256492	T	C	-0.0751	0.7694	0.0162	3.56e-06	11345	Interleukin-22 receptor subunit alpha-1 levels	GCST90274809	0.00189104	21.4907
rs3181361	T	C	0.27	0.0163	0.0582	3.5e-06	11345	Interleukin-22 receptor subunit alpha-1 levels	GCST90274809	0.00189378	21.5219
rs4811167	T	C	0.0632	0.5504	0.0134	2.4e-06	11793	Interleukin-22 receptor subunit alpha-1 levels	GCST90274809	0.00188302	22.2446
rs56282088	A	G	0.2815	0.0165	0.0571	8.23e-07	10919	Interleukin-22 receptor subunit alpha-1 levels	GCST90274809	0.00222134	24.3044
rs7158900	A	G	-0.0674	0.6092	0.0138	1.04e-06	11344	Interleukin-22 receptor subunit alpha-1 levels	GCST90274809	0.00209874	23.854
rs75590335	A	G	0.1722	0.0376	0.037	3.25e-06	11345	Interleukin-22 receptor subunit alpha-1 levels	GCST90274809	0.00190593	21.6602
rs78594373	T	C	-0.1271	0.0671	0.0273	3.23e-06	11767	Interleukin-22 receptor subunit alpha-1 levels	GCST90274809	0.00183897	21.6753
rs79229049	A	T	-0.2102	0.9695	0.0412	3.36e-07	11781	Interleukin-22 receptor subunit alpha-1 levels	GCST90274809	0.00220498	26.0298
rs11066309	A	G	0.0655	0.4172	0.0137	1.74e-06	11336	Interleukin-24 levels	GCST90274810	0.00201272	22.8582
rs11256610	A	G	0.3005	0.0145	0.0641	2.76e-06	10850	Interleukin-24 levels	GCST90274810	0.00202183	21.9772
rs116790447	T	C	0.1729	0.0521	0.0371	3.16e-06	9453	Interleukin-24 levels	GCST90274810	0.00229281	21.7191
rs117613902	A	G	-0.3	0.9862	0.0657	4.97e-06	10850	Interleukin-24 levels	GCST90274810	0.00191835	20.8503
rs143986178	A	G	0.2969	0.0144	0.0644	4.02e-06	10850	Interleukin-24 levels	GCST90274810	0.00195546	21.2544
rs145295031	A	T	0.3063	0.014	0.0647	2.2e-06	11287	Interleukin-24 levels	GCST90274810	0.00198208	22.4122
rs167018	A	G	0.0657	0.4443	0.0136	1.36e-06	11336	Interleukin-24 levels	GCST90274810	0.00205483	23.3374
rs199770642	A	T	0.0762	0.4768	0.0162	2.55e-06	7943	Interleukin-24 levels	GCST90274810	0.00277841	22.1248
rs2341294	A	G	-0.1318	0.0716	0.028	2.51e-06	9900	Interleukin-24 levels	GCST90274810	0.00223355	22.1572
rs36183478	T	C	0.0815	0.4915	0.0172	2.15e-06	8587	Interleukin-24 levels	GCST90274810	0.00260846	22.4522
rs60306270	A	G	-0.0886	0.1398	0.0191	3.51e-06	11781	Interleukin-24 levels	GCST90274810	0.00182347	21.5179
rs73169406	A	G	0.111	0.1327	0.0207	8.22e-08	11337	Interleukin-24 levels	GCST90274810	0.00253037	28.7545
rs7401175	A	T	0.0892	0.2392	0.0195	4.78e-06	7943	Interleukin-24 levels	GCST90274810	0.0026281	20.9248
rs115890206	A	G	0.232	0.9786	0.0502	3.81e-06	10403	Interleukin-2 receptor subunit beta levels	GCST90274811	0.00204929	21.3584
rs116007066	A	G	-0.2101	0.025	0.0441	1.9e-06	10295	Interleukin-2 receptor subunit beta levels	GCST90274811	0.00220027	22.6973
rs11630708	T	C	-0.2102	0.9766	0.0443	2.09e-06	11788	Interleukin-2 receptor subunit beta levels	GCST90274811	0.00190661	22.5143
rs117538197	T	C	0.1213	0.0695	0.0261	3.36e-06	11774	Interleukin-2 receptor subunit beta levels	GCST90274811	0.00183145	21.5993
rs13001788	T	C	0.2769	0.9745	0.0557	6.65e-07	8243	Interleukin-2 receptor subunit beta levels	GCST90274811	0.00298989	24.7136
rs141460846	T	C	-0.2471	0.9783	0.0535	3.86e-06	11304	Interleukin-2 receptor subunit beta levels	GCST90274811	0.00188393	21.3323
rs1472270	C	G	0.0704	0.346	0.0144	1.01e-06	11344	Interleukin-2 receptor subunit beta levels	GCST90274811	0.00210289	23.9012
rs17549820	T	C	0.0631	0.5622	0.0129	1e-06	11791	Interleukin-2 receptor subunit beta levels	GCST90274811	0.00202545	23.9265
rs2157876	T	G	-0.1133	0.0879	0.0239	2.13e-06	11343	Interleukin-2 receptor subunit beta levels	GCST90274811	0.00197767	22.4732
rs34246740	T	C	-0.0721	0.2619	0.0156	3.8e-06	11344	Interleukin-2 receptor subunit beta levels	GCST90274811	0.00187981	21.361
rs559991994	A	T	0.3764	0.0166	0.0809	3.28e-06	7943	Interleukin-2 receptor subunit beta levels	GCST90274811	0.0027186	21.6472
rs56353341	T	C	-0.0984	0.7599	0.021	2.79e-06	7943	Interleukin-2 receptor subunit beta levels	GCST90274811	0.00275726	21.9559
rs9321271	A	C	-0.157	0.9549	0.0325	1.36e-06	11779	Interleukin-2 receptor subunit beta levels	GCST90274811	0.0019776	23.3363
rs9921181	A	G	-0.0606	0.4465	0.0128	2.2e-06	11786	Interleukin-2 receptor subunit beta levels	GCST90274811	0.00189849	22.4143
rs1013434	T	C	-0.0732	0.2201	0.0158	3.61e-06	11783	Interleukin-33 levels	GCST90274812	0.00181859	21.4639
rs10415966	A	C	-0.1184	0.1177	0.0233	3.74e-07	10281	Interleukin-33 levels	GCST90274812	0.00250583	25.8221
rs112495884	A	G	0.3432	0.0112	0.0748	4.47e-06	10858	Interleukin-33 levels	GCST90274812	0.00193544	21.0519
rs13336496	A	C	0.0936	0.8755	0.0203	4.01e-06	11780	Interleukin-33 levels	GCST90274812	0.00180179	21.2598
rs17149396	C	G	0.1833	0.0307	0.04	4.59e-06	11789	Interleukin-33 levels	GCST90274812	0.0017784	20.9993
rs35370544	T	G	0.1741	0.047	0.0364	1.73e-06	8385	Interleukin-33 levels	GCST90274812	0.00272152	22.8768
rs62556318	C	G	0.1308	0.9172	0.0277	2.34e-06	11345	Interleukin-33 levels	GCST90274812	0.00196189	22.2975
rs66755903	A	G	-0.0752	0.2321	0.0162	3.45e-06	11345	Interleukin-33 levels	GCST90274812	0.00189607	21.5479
rs7742625	C	G	0.0691	0.6997	0.0148	3.03e-06	11345	Interleukin-33 levels	GCST90274812	0.0019181	21.7988
rs77792454	T	C	-0.1166	0.1064	0.0255	4.82e-06	8817	Interleukin-33 levels	GCST90274812	0.00236628	20.9082
rs78455659	A	G	0.1259	0.9273	0.0273	3.99e-06	11345	Interleukin-33 levels	GCST90274812	0.00187148	21.268
rs8042883	T	C	-0.0681	0.5496	0.0135	4.55e-07	11345	Interleukin-33 levels	GCST90274812	0.00223834	25.4464
rs10910814	C	G	0.1919	0.0407	0.0417	4.19e-06	7953	Interleukin-4 levels	GCST90274813	0.00265645	21.1777
rs116963481	A	G	0.2805	0.9846	0.0592	2.16e-06	11793	Interleukin-4 levels	GCST90274813	0.0019004	22.4503
rs11989681	A	G	0.0678	0.5982	0.0136	6.19e-07	11345	Interleukin-4 levels	GCST90274813	0.00218627	24.8532
rs12641440	C	G	-0.1181	0.9065	0.025	2.31e-06	11345	Interleukin-4 levels	GCST90274813	0.00196353	22.3162
rs12900168	A	G	0.0716	0.4842	0.0152	2.47e-06	10471	Interleukin-4 levels	GCST90274813	0.00211502	22.1891
rs13130198	A	G	-0.0773	0.2374	0.0159	1.16e-06	11345	Interleukin-4 levels	GCST90274813	0.00207937	23.6355
rs13418255	A	G	0.0701	0.7233	0.0153	4.61e-06	11345	Interleukin-4 levels	GCST90274813	0.00184724	20.992
rs1490743	T	G	-0.1338	0.0752	0.0278	1.49e-06	10281	Interleukin-4 levels	GCST90274813	0.00224851	23.1645
rs2502347	T	C	-0.077	0.2195	0.0167	4.01e-06	11345	Interleukin-4 levels	GCST90274813	0.00187071	21.2593
rs2766594	A	G	0.085	0.5892	0.0179	2.05e-06	7943	Interleukin-4 levels	GCST90274813	0.00283156	22.5492
rs4876407	T	G	-0.1391	0.9451	0.0299	3.28e-06	11788	Interleukin-4 levels	GCST90274813	0.00183294	21.6427
rs549453778	A	T	0.449	0.9882	0.0914	8.99e-07	7456	Interleukin-4 levels	GCST90274813	0.00322706	24.1324
rs7150107	T	C	-0.1128	0.7641	0.0244	3.78e-06	8099	Interleukin-4 levels	GCST90274813	0.00263251	21.3717
rs75610895	T	C	-0.2354	0.0253	0.045	1.68e-07	11787	Interleukin-4 levels	GCST90274813	0.0023166	27.3645
rs9270229	T	C	0.1212	0.1501	0.0255	2e-06	6252	Interleukin-4 levels	GCST90274813	0.00360145	22.5904
rs10988407	A	G	0.0777	0.2002	0.0167	3.28e-06	11791	Interleukin-5 levels	GCST90274814	0.00183289	21.6476
rs114829303	T	C	0.1661	0.0436	0.0361	4.2e-06	11344	Interleukin-5 levels	GCST90274814	0.00186305	21.1702
rs12592185	T	C	0.0838	0.8068	0.0173	1.27e-06	11344	Interleukin-5 levels	GCST90274814	0.00206447	23.4637
rs12864018	A	C	-0.2292	0.0477	0.0499	4.37e-06	7943	Interleukin-5 levels	GCST90274814	0.00264972	21.0974
rs132210	T	C	-0.0686	0.3408	0.0141	1.14e-06	11344	Interleukin-5 levels	GCST90274814	0.00208264	23.6706
rs141941146	A	G	0.3833	0.9859	0.0825	3.38e-06	10280	Interleukin-5 levels	GCST90274814	0.0020958	21.5859
rs17009223	A	G	-0.1169	0.0881	0.0236	7.29e-07	11789	Interleukin-5 levels	GCST90274814	0.0020773	24.5361
rs201180858	T	G	-0.1939	0.947	0.0424	4.81e-06	7943	Interleukin-5 levels	GCST90274814	0.00262668	20.9134
rs34639000	A	G	0.0765	0.7289	0.0147	1.95e-07	11773	Interleukin-5 levels	GCST90274814	0.0022955	27.0825
rs4277106	A	G	-0.2747	0.9858	0.0592	3.48e-06	11790	Interleukin-5 levels	GCST90274814	0.00182323	21.5315
rs534010680	T	G	0.205	0.0508	0.0424	1.33e-06	7942	Interleukin-5 levels	GCST90274814	0.00293548	23.3763
rs62069649	A	G	0.2206	0.0267	0.0482	4.72e-06	10431	Interleukin-5 levels	GCST90274814	0.00200449	20.9468
rs7142197	A	G	-0.0924	0.1442	0.0188	8.88e-07	11773	Interleukin-5 levels	GCST90274814	0.00204797	24.1562
rs7193141	C	G	0.2407	0.0351	0.0521	3.84e-06	9377	Interleukin-5 levels	GCST90274814	0.00227153	21.344
rs10234370	T	C	0.0582	0.6371	0.0127	4.59e-06	14295	Interleukin-6 levels	GCST90274815	0.00146716	21.0009
rs10977774	A	C	-0.3418	0.9865	0.0701	1.08e-06	12312	Interleukin-6 levels	GCST90274815	0.00192758	23.7743
rs1346147	A	G	-0.0659	0.7459	0.0135	1.05e-06	14295	Interleukin-6 levels	GCST90274815	0.0016644	23.8289
rs1642826	A	T	0.1165	0.118	0.0244	1.8e-06	10893	Interleukin-6 levels	GCST90274815	0.0020888	22.7967
rs17486819	T	G	0.0975	0.9152	0.0211	3.82e-06	14739	Interleukin-6 levels	GCST90274815	0.00144679	21.3523
rs185969953	T	G	-0.3427	0.0105	0.0682	5.04e-07	12934	Interleukin-6 levels	GCST90274815	0.00194871	25.2499
rs187416244	T	C	-0.2244	0.0182	0.0469	1.71e-06	14726	Interleukin-6 levels	GCST90274815	0.00155239	22.8929
rs2228145	A	C	-0.1684	0.6128	0.0119	1.83e-45	14742	Interleukin-6 levels	GCST90274815	0.0134039	200.258
rs248536	T	G	-0.0671	0.2276	0.0143	2.7e-06	14295	Interleukin-6 levels	GCST90274815	0.00153809	22.0178
rs554155854	T	C	-0.2313	0.9602	0.0484	1.76e-06	9830	Interleukin-6 levels	GCST90274815	0.00231839	22.8381
rs10403201	A	G	-0.0584	0.2923	0.0127	4.26e-06	14730	Interleukin-7 levels	GCST90274816	0.00143368	21.1455
rs1050152	T	C	-0.0651	0.4122	0.0133	9.84e-07	11785	Interleukin-7 levels	GCST90274816	0.00202918	23.9584
rs111066336	T	C	0.0745	0.3642	0.014	1.03e-07	11538	Interleukin-7 levels	GCST90274816	0.0024487	28.3176
rs112359206	A	G	0.1691	0.9	0.0225	5.67e-14	10894	Interleukin-7 levels	GCST90274816	0.00515903	56.4836
rs11742240	T	G	-0.0647	0.2796	0.0131	7.86e-07	14736	Interleukin-7 levels	GCST90274816	0.00165283	24.393
rs12321566	A	G	0.0698	0.237	0.0139	5.12e-07	14287	Interleukin-7 levels	GCST90274816	0.00176212	25.2163
rs12699881	A	G	0.068	0.2517	0.0138	8.33e-07	14288	Interleukin-7 levels	GCST90274816	0.00169673	24.2806
rs144728120	T	C	0.1495	0.0436	0.0316	2.23e-06	14717	Interleukin-7 levels	GCST90274816	0.00151876	22.3825
rs55849454	A	G	0.0729	0.7913	0.0159	4.54e-06	12202	Interleukin-7 levels	GCST90274816	0.0017201	21.0214
rs56889120	A	G	0.097	0.8744	0.021	3.86e-06	11340	Interleukin-7 levels	GCST90274816	0.00187824	21.3356
rs570880779	T	C	-0.2336	0.0215	0.0505	3.73e-06	13605	Interleukin-7 levels	GCST90274816	0.00157053	21.3975
rs576004227	A	T	0.1597	0.9615	0.0345	3.67e-06	12045	Interleukin-7 levels	GCST90274816	0.00177609	21.4275
rs7026771	A	G	0.0691	0.5682	0.0148	3.03e-06	12403	Interleukin-7 levels	GCST90274816	0.00175474	21.7988
rs74131483	A	G	0.1372	0.9451	0.0274	5.52e-07	13240	Interleukin-7 levels	GCST90274816	0.00189044	25.073
rs77336315	A	C	0.2512	0.9836	0.0531	2.24e-06	13801	Interleukin-7 levels	GCST90274816	0.00161919	22.3795
rs79072837	T	C	-0.136	0.0497	0.028	1.19e-06	14715	Interleukin-7 levels	GCST90274816	0.0016009	23.5918
rs12075	A	G	0.0667	0.5552	0.0116	8.92e-09	14741	Interleukin-8 levels	GCST90274817	0.00223818	33.0625
rs12188297	A	T	-0.0755	0.2006	0.0147	2.81e-07	14740	Interleukin-8 levels	GCST90274817	0.00178667	26.3791
rs13064825	T	C	0.056	0.4104	0.012	3.06e-06	14296	Interleukin-8 levels	GCST90274817	0.00152124	21.7778
rs141979722	T	C	0.2829	0.0146	0.0608	3.27e-06	11669	Interleukin-8 levels	GCST90274817	0.00185223	21.65
rs144815207	T	C	0.3186	0.9879	0.0622	3.02e-07	13394	Interleukin-8 levels	GCST90274817	0.00195531	26.2368
rs145125644	A	G	0.2687	0.9866	0.0555	1.29e-06	14733	Interleukin-8 levels	GCST90274817	0.00158864	23.4396
rs1516478	T	C	0.1479	0.0386	0.0322	4.37e-06	14741	Interleukin-8 levels	GCST90274817	0.00142934	21.0972
rs34519991	T	C	0.0555	0.5073	0.012	3.75e-06	14296	Interleukin-8 levels	GCST90274817	0.00149424	21.3906
rs6446951	A	G	-0.1894	0.0665	0.0241	3.87e-15	14729	Interleukin-8 levels	GCST90274817	0.00417632	61.7626
rs6585420	T	C	0.1545	0.9598	0.0325	2e-06	14744	Interleukin-8 levels	GCST90274817	0.00153062	22.5991
rs6709159	A	G	0.0562	0.4424	0.0117	1.56e-06	14744	Interleukin-8 levels	GCST90274817	0.00156266	23.0728
rs7216538	A	G	-0.1324	0.0541	0.0279	2.08e-06	13672	Interleukin-8 levels	GCST90274817	0.00164469	22.52
rs72633250	A	C	0.0574	0.4025	0.0124	3.67e-06	14296	Interleukin-8 levels	GCST90274817	0.00149684	21.4279
rs72886502	T	G	-0.3895	0.0095	0.076	2.98e-07	12291	Interleukin-8 levels	GCST90274817	0.00213277	26.2656
rs8069322	A	G	0.0668	0.7222	0.0131	3.41e-07	14726	Interleukin-8 levels	GCST90274817	0.00176286	26.0022
rs906401	T	C	0.0941	0.9034	0.02	2.54e-06	14729	Interleukin-8 levels	GCST90274817	0.0015009	22.137
rs972492	A	C	-0.0936	0.1404	0.0184	3.64e-07	12412	Interleukin-8 levels	GCST90274817	0.00208084	25.8771
rs10403201	A	G	-0.0597	0.292	0.0125	1.79e-06	14730	Latency-associated peptide transforming growth factor beta 1 levels	GCST90274818	0.00154637	22.8102
rs10508556	T	C	0.0523	0.4627	0.0114	4.48e-06	14735	Latency-associated peptide transforming growth factor beta 1 levels	GCST90274818	0.00142654	21.0472
rs114152855	T	C	-0.299	0.0112	0.0613	1.07e-06	14249	Latency-associated peptide transforming growth factor beta 1 levels	GCST90274818	0.00166714	23.7915
rs143420877	T	C	0.1447	0.0388	0.0303	1.79e-06	14729	Latency-associated peptide transforming growth factor beta 1 levels	GCST90274818	0.0015462	22.8061
rs144834546	T	C	-0.2662	0.0227	0.0526	4.17e-07	12935	Latency-associated peptide transforming growth factor beta 1 levels	GCST90274818	0.00197645	25.6121
rs149458216	A	C	-0.2301	0.0182	0.0472	1.09e-06	14726	Latency-associated peptide transforming growth factor beta 1 levels	GCST90274818	0.00161147	23.7656
rs1800472	A	G	-0.4623	0.0345	0.0335	2.55e-43	14736	Latency-associated peptide transforming growth factor beta 1 levels	GCST90274818	0.0127603	190.44
rs183319799	T	G	0.2185	0.0182	0.0461	2.14e-06	14733	Latency-associated peptide transforming growth factor beta 1 levels	GCST90274818	0.00152267	22.4647
rs1921885	A	C	0.1265	0.9391	0.0263	1.51e-06	14288	Latency-associated peptide transforming growth factor beta 1 levels	GCST90274818	0.0016168	23.135
rs2281119	T	C	-0.0873	0.1204	0.019	4.33e-06	14284	Latency-associated peptide transforming growth factor beta 1 levels	GCST90274818	0.00147601	21.1116
rs2631367	C	G	-0.0605	0.4529	0.013	3.26e-06	11785	Latency-associated peptide transforming growth factor beta 1 levels	GCST90274818	0.00183472	21.6583
rs34536806	T	G	0.0989	0.9023	0.021	2.48e-06	14288	Latency-associated peptide transforming growth factor beta 1 levels	GCST90274818	0.00155014	22.1796
rs34992551	T	C	-0.0931	0.1103	0.0199	2.89e-06	14734	Latency-associated peptide transforming growth factor beta 1 levels	GCST90274818	0.0014835	21.8874
rs60821320	A	C	-0.1083	0.0779	0.0232	3.04e-06	12852	Latency-associated peptide transforming growth factor beta 1 levels	GCST90274818	0.00169294	21.7912
rs7013321	A	G	-0.0608	0.4469	0.0121	5.04e-07	14288	Latency-associated peptide transforming growth factor beta 1 levels	GCST90274818	0.00176424	25.2485
rs7247630	T	C	0.1378	0.0525	0.0271	3.68e-07	14729	Latency-associated peptide transforming growth factor beta 1 levels	GCST90274818	0.0017526	25.8559
rs73045256	A	G	-0.1921	0.9378	0.0276	3.4e-12	14288	Latency-associated peptide transforming growth factor beta 1 levels	GCST90274818	0.00337953	48.4436
rs73112514	C	G	0.2053	0.9689	0.0433	2.12e-06	12393	Latency-associated peptide transforming growth factor beta 1 levels	GCST90274818	0.00181096	22.4803
rs7570818	A	G	-0.0849	0.8857	0.0183	3.5e-06	14729	Latency-associated peptide transforming growth factor beta 1 levels	GCST90274818	0.00145937	21.5235
rs7656674	A	T	0.0626	0.5957	0.0121	2.3e-07	14288	Latency-associated peptide transforming growth factor beta 1 levels	GCST90274818	0.00187005	26.7657
rs7820135	T	C	-0.0747	0.8321	0.0155	1.44e-06	14730	Latency-associated peptide transforming growth factor beta 1 levels	GCST90274818	0.00157453	23.2262
rs11127419	T	C	0.0707	0.3559	0.0153	3.82e-06	9252	Leukemia inhibitory factor levels	GCST90274819	0.0023031	21.3529
rs11608349	A	T	-0.3084	0.0168	0.0661	3.08e-06	9362	Leukemia inhibitory factor levels	GCST90274819	0.00232028	21.7684
rs116794364	C	G	-0.3015	0.9851	0.0631	1.77e-06	10858	Leukemia inhibitory factor levels	GCST90274819	0.00209862	22.8305
rs11883375	A	G	-0.1011	0.1385	0.0197	2.87e-07	11776	Leukemia inhibitory factor levels	GCST90274819	0.0022319	26.3372
rs13264315	A	T	0.0757	0.6575	0.0158	1.66e-06	9460	Leukemia inhibitory factor levels	GCST90274819	0.00242117	22.955
rs145344087	C	G	0.2548	0.021	0.0556	4.59e-06	10281	Leukemia inhibitory factor levels	GCST90274819	0.00203898	21.0014
rs234592	A	G	-0.0635	0.5456	0.0136	3.02e-06	11345	Leukemia inhibitory factor levels	GCST90274819	0.00191826	21.8007
rs332426	A	G	0.112	0.0899	0.0238	2.53e-06	11789	Leukemia inhibitory factor levels	GCST90274819	0.00187527	22.1453
rs7225483	T	G	0.0671	0.486	0.0143	2.7e-06	9849	Leukemia inhibitory factor levels	GCST90274819	0.002231	22.0178
rs74992559	A	G	0.1725	0.0351	0.0367	2.6e-06	11784	Leukemia inhibitory factor levels	GCST90274819	0.0018716	22.0926
rs80092539	A	T	0.0993	0.8758	0.0213	3.13e-06	11345	Leukemia inhibitory factor levels	GCST90274819	0.00191241	21.734
rs825264	A	G	-0.2119	0.0321	0.0453	2.9e-06	10291	Leukemia inhibitory factor levels	GCST90274819	0.00212212	21.8809
rs115938660	T	C	-0.2181	0.0215	0.0467	3.01e-06	11770	Leukemia inhibitory factor receptor levels	GCST90274820	0.00185	21.8111
rs117117000	A	G	0.1586	0.961	0.0333	1.91e-06	11784	Leukemia inhibitory factor receptor levels	GCST90274820	0.0019216	22.6839
rs12754806	A	G	0.0563	0.4817	0.0122	3.94e-06	11768	Leukemia inhibitory factor receptor levels	GCST90274820	0.00180669	21.296
rs141933232	A	G	-0.2724	0.0169	0.0546	6.07e-07	11724	Leukemia inhibitory factor receptor levels	GCST90274820	0.00211888	24.8902
rs147006060	A	G	-0.2602	0.0179	0.0566	4.28e-06	11775	Leukemia inhibitory factor receptor levels	GCST90274820	0.00179191	21.134
rs1690678	A	C	0.0904	0.1109	0.0192	2.5e-06	11784	Leukemia inhibitory factor receptor levels	GCST90274820	0.00187801	22.1684
rs2289779	T	G	0.0788	0.5419	0.0134	4.09e-09	11336	Leukemia inhibitory factor receptor levels	GCST90274820	0.00304184	34.5814
rs3963364	A	C	-0.0951	0.1784	0.0203	2.8e-06	9453	Leukemia inhibitory factor receptor levels	GCST90274820	0.00231678	21.9467
rs41307428	T	C	0.2027	0.067	0.0299	1.21e-11	11774	Leukemia inhibitory factor receptor levels	GCST90274820	0.00388886	45.9584
rs4937122	T	G	0.1262	0.9129	0.0248	3.61e-07	11336	Leukemia inhibitory factor receptor levels	GCST90274820	0.00227951	25.895
rs6002001	A	G	0.6489	0.0043	0.1417	4.66e-06	6861	Leukemia inhibitory factor receptor levels	GCST90274820	0.0030481	20.9708
rs62258077	T	C	-0.063	0.6603	0.013	1.26e-06	11762	Leukemia inhibitory factor receptor levels	GCST90274820	0.00199306	23.4852
rs62654645	T	G	-0.0812	0.5221	0.0172	2.35e-06	8587	Leukemia inhibitory factor receptor levels	GCST90274820	0.00258934	22.2872
rs635634	T	C	-0.2885	0.1918	0.0153	2.61e-79	11784	Leukemia inhibitory factor receptor levels	GCST90274820	0.0292939	355.557
rs72730728	A	T	0.1414	0.9403	0.0302	2.84e-06	11336	Leukemia inhibitory factor receptor levels	GCST90274820	0.00193047	21.9222
rs72837682	T	C	-0.08	0.7807	0.0172	3.3e-06	11336	Leukemia inhibitory factor receptor levels	GCST90274820	0.00190507	21.6333
rs73157388	T	C	-0.1306	0.9229	0.0285	4.6e-06	11336	Leukemia inhibitory factor receptor levels	GCST90274820	0.00184931	20.9989
rs778016	A	G	-0.0681	0.2875	0.0145	2.65e-06	9883	Leukemia inhibitory factor receptor levels	GCST90274820	0.00222735	22.0576
rs9313148	C	G	-0.0824	0.1414	0.0173	1.91e-06	11777	Leukemia inhibitory factor receptor levels	GCST90274820	0.00192294	22.6862
rs11639226	A	C	0.0615	0.4782	0.0133	3.76e-06	14285	Monocyte chemoattractant protein-1 levels	GCST90274821	0.00149478	21.3819
rs117265389	C	G	0.1734	0.0256	0.0377	4.24e-06	14733	Monocyte chemoattractant protein-1 levels	GCST90274821	0.00143404	21.1551
rs117317477	T	G	-0.3227	0.0125	0.0704	4.57e-06	11725	Monocyte chemoattractant protein-1 levels	GCST90274821	0.00178911	21.0113
rs117510656	T	C	-0.2587	0.9806	0.0562	4.16e-06	14285	Monocyte chemoattractant protein-1 levels	GCST90274821	0.00148135	21.1895
rs11870164	T	C	0.0751	0.2772	0.013	7.61e-09	14733	Monocyte chemoattractant protein-1 levels	GCST90274821	0.00226036	33.3728
rs12075	A	G	0.1694	0.5552	0.0113	8.39e-51	14730	Monocyte chemoattractant protein-1 levels	GCST90274821	0.0150297	224.735
rs12133241	T	G	0.0728	0.8345	0.0157	3.54e-06	14713	Monocyte chemoattractant protein-1 levels	GCST90274821	0.00145944	21.5012
rs12367122	A	G	0.0739	0.1756	0.0159	3.35e-06	14284	Monocyte chemoattractant protein-1 levels	GCST90274821	0.00151025	21.602
rs146186562	T	G	-0.2293	0.9789	0.0497	3.96e-06	14285	Monocyte chemoattractant protein-1 levels	GCST90274821	0.00148809	21.2861
rs148307902	A	G	0.2553	0.0243	0.0538	2.08e-06	13798	Monocyte chemoattractant protein-1 levels	GCST90274821	0.00162958	22.5184
rs149604038	C	G	-0.2813	0.9851	0.0556	4.21e-07	13798	Monocyte chemoattractant protein-1 levels	GCST90274821	0.00185196	25.597
rs181998213	T	C	0.3723	0.9872	0.0695	8.47e-08	14285	Monocyte chemoattractant protein-1 levels	GCST90274821	0.00200505	28.6957
rs182599222	A	T	-0.4028	0.991	0.0864	3.13e-06	11334	Monocyte chemoattractant protein-1 levels	GCST90274821	0.00191431	21.7346
rs1846616	A	T	0.0856	0.362	0.0119	6.33e-13	14719	Monocyte chemoattractant protein-1 levels	GCST90274821	0.00350356	51.7432
rs190108694	A	G	-0.2084	0.0286	0.0455	4.64e-06	11325	Monocyte chemoattractant protein-1 levels	GCST90274821	0.0018493	20.9784
rs207311	T	C	0.0579	0.6697	0.0126	4.32e-06	14285	Monocyte chemoattractant protein-1 levels	GCST90274821	0.00147623	21.1162
rs34292320	T	C	-0.0684	0.2742	0.0134	3.32e-07	14285	Monocyte chemoattractant protein-1 levels	GCST90274821	0.00182092	26.0557
rs35728689	A	G	0.3004	0.0959	0.0198	5.44e-52	14732	Monocyte chemoattractant protein-1 levels	GCST90274821	0.0153862	230.181
rs4682862	A	G	0.0576	0.6154	0.0122	2.34e-06	14285	Monocyte chemoattractant protein-1 levels	GCST90274821	0.00155822	22.2908
rs7619350	A	G	0.0986	0.118	0.0201	9.32e-07	11764	Monocyte chemoattractant protein-1 levels	GCST90274821	0.0020417	24.0637
rs77128226	T	C	-0.1063	0.0875	0.0218	1.08e-06	14285	Monocyte chemoattractant protein-1 levels	GCST90274821	0.00166193	23.7768
rs77344300	T	C	-0.1381	0.0491	0.0293	2.44e-06	14733	Monocyte chemoattractant protein-1 levels	GCST90274821	0.00150579	22.2153
rs79697698	T	C	-0.348	0.0136	0.0653	9.86e-08	13752	Monocyte chemoattractant protein-1 levels	GCST90274821	0.00206126	28.4009
rs9942602	T	C	0.0618	0.4922	0.0117	1.28e-07	14728	Monocyte chemoattractant protein-1 levels	GCST90274821	0.00189103	27.9001
rs11080270	A	G	0.9193	0.8159	0.0137	0	14713	Monocyte chemoattractant protein 2 levels	GCST90274822	0.234349	4502.7
rs112168535	T	C	-0.1553	0.9555	0.0316	8.9e-07	13670	Monocyte chemoattractant protein 2 levels	GCST90274822	0.00176399	24.1529
rs12075	A	G	-0.0973	0.5553	0.0116	4.95e-17	14733	Monocyte chemoattractant protein 2 levels	GCST90274822	0.00475344	70.3574
rs12523126	A	T	0.1121	0.0746	0.0232	1.35e-06	14288	Monocyte chemoattractant protein 2 levels	GCST90274822	0.00163161	23.3472
rs138884871	T	C	0.2198	0.0188	0.0473	3.37e-06	13672	Monocyte chemoattractant protein 2 levels	GCST90274822	0.00157717	21.594
rs145516279	A	G	0.2225	0.979	0.048	3.56e-06	14288	Monocyte chemoattractant protein 2 levels	GCST90274822	0.00150181	21.4871
rs181726805	A	G	-0.2479	0.9838	0.0536	3.75e-06	14736	Monocyte chemoattractant protein 2 levels	GCST90274822	0.00144968	21.3906
rs35904471	T	C	0.0761	0.2662	0.0165	3.99e-06	11337	Monocyte chemoattractant protein 2 levels	GCST90274822	0.00187312	21.2717
rs407595	A	C	0.0697	0.2073	0.0147	2.12e-06	14287	Monocyte chemoattractant protein 2 levels	GCST90274822	0.00157133	22.4818
rs4722985	T	C	-0.0626	0.709	0.0133	2.52e-06	14288	Monocyte chemoattractant protein 2 levels	GCST90274822	0.00154832	22.1537
rs6685547	A	G	0.1462	0.0505	0.0289	4.22e-07	13239	Monocyte chemoattractant protein 2 levels	GCST90274822	0.00192961	25.5917
rs74350159	A	G	0.2798	0.012	0.0608	4.19e-06	13801	Monocyte chemoattractant protein 2 levels	GCST90274822	0.00153241	21.1782
rs7538845	C	G	0.0566	0.6032	0.0122	3.5e-06	14288	Monocyte chemoattractant protein 2 levels	GCST90274822	0.00150435	21.5235
rs75573205	C	G	0.1906	0.976	0.0408	2.99e-06	14725	Monocyte chemoattractant protein 2 levels	GCST90274822	0.00148008	21.8236
rs75580960	T	C	-0.0904	0.8703	0.0188	1.52e-06	13224	Monocyte chemoattractant protein 2 levels	GCST90274822	0.00174568	23.1218
rs76263310	A	G	0.296	0.0187	0.0455	7.74e-11	14727	Monocyte chemoattractant protein 2 levels	GCST90274822	0.00286589	42.3215
rs78743764	A	C	-0.2226	0.019	0.048	3.53e-06	13656	Monocyte chemoattractant protein 2 levels	GCST90274822	0.00157262	21.5064
rs79567569	A	C	-0.3284	0.9877	0.0669	9.16e-07	13386	Monocyte chemoattractant protein 2 levels	GCST90274822	0.00179716	24.0965
rs79965992	A	G	0.1092	0.0823	0.0233	2.78e-06	12851	Monocyte chemoattractant protein 2 levels	GCST90274822	0.00170656	21.9651
rs80131163	A	G	0.1962	0.9686	0.0399	8.77e-07	14730	Monocyte chemoattractant protein 2 levels	GCST90274822	0.00163906	24.1798
rs881323	T	C	-0.216	0.0492	0.0275	4.01e-15	14736	Monocyte chemoattractant protein 2 levels	GCST90274822	0.00416972	61.6939
rs948962	A	C	0.0544	0.4764	0.0119	4.84e-06	14736	Monocyte chemoattractant protein 2 levels	GCST90274822	0.00141634	20.898
rs9889517	A	G	0.0609	0.4783	0.0121	4.83e-07	14288	Monocyte chemoattractant protein 2 levels	GCST90274822	0.00177004	25.3317
rs9893096	A	T	0.1644	0.4433	0.0117	7.57e-45	14730	Monocyte chemoattractant protein 2 levels	GCST90274822	0.0132283	197.439
rs11276535	T	C	-0.0849	0.5118	0.0167	3.7e-07	7943	Monocyte chemoattractant protein-3 levels	GCST90274823	0.00324411	25.8454
rs12075	A	G	-0.0899	0.5624	0.013	4.67e-12	11780	Monocyte chemoattractant protein-3 levels	GCST90274823	0.00404391	47.8225
rs12142504	T	C	0.0778	0.6951	0.0166	2.78e-06	9448	Monocyte chemoattractant protein-3 levels	GCST90274823	0.00231999	21.9656
rs139796674	A	G	0.2334	0.0249	0.0492	2.1e-06	11335	Monocyte chemoattractant protein-3 levels	GCST90274823	0.00198182	22.5046
rs146174820	A	G	0.2663	0.0247	0.0547	1.13e-06	10469	Monocyte chemoattractant protein-3 levels	GCST90274823	0.00225924	23.7011
rs147793446	A	G	0.1941	0.0345	0.0413	2.6e-06	11770	Monocyte chemoattractant protein-3 levels	GCST90274823	0.00187341	22.0877
rs148859911	A	G	0.1507	0.05	0.0328	4.34e-06	11771	Monocyte chemoattractant protein-3 levels	GCST90274823	0.00179044	21.1095
rs153473	C	G	-0.0638	0.4563	0.0134	1.92e-06	11335	Monocyte chemoattractant protein-3 levels	GCST90274823	0.00199627	22.669
rs16947053	A	G	0.2264	0.9779	0.0487	3.34e-06	11783	Monocyte chemoattractant protein-3 levels	GCST90274823	0.00183112	21.612
rs182239847	T	G	-0.1716	0.9096	0.0359	1.75e-06	9453	Monocyte chemoattractant protein-3 levels	GCST90274823	0.00241168	22.8479
rs2228467	T	C	-0.3169	0.9268	0.0252	2.88e-36	11782	Monocyte chemoattractant protein-3 levels	GCST90274823	0.0132467	158.141
rs28439856	A	G	0.1646	0.9169	0.0339	1.2e-06	7943	Monocyte chemoattractant protein-3 levels	GCST90274823	0.00296004	23.5755
rs28667091	T	G	-0.0613	0.4117	0.0133	4.05e-06	11782	Monocyte chemoattractant protein-3 levels	GCST90274823	0.00180007	21.2431
rs4146770	T	C	-0.0933	0.7978	0.0165	1.56e-08	11760	Monocyte chemoattractant protein-3 levels	GCST90274823	0.00271196	31.9739
rs644516	T	G	0.0754	0.6737	0.015	4.99e-07	9889	Monocyte chemoattractant protein-3 levels	GCST90274823	0.0025491	25.2674
rs7116054	T	C	-0.0998	0.1822	0.0179	2.47e-08	11335	Monocyte chemoattractant protein-3 levels	GCST90274823	0.0027354	31.0853
rs7213460	A	G	0.0942	0.4161	0.0132	9.58e-13	11780	Monocyte chemoattractant protein-3 levels	GCST90274823	0.00430535	50.9277
rs7327202	C	G	-0.0969	0.1497	0.0194	5.89e-07	10903	Monocyte chemoattractant protein-3 levels	GCST90274823	0.00228342	24.9485
rs74157668	T	C	0.1574	0.0404	0.0343	4.46e-06	11781	Monocyte chemoattractant protein-3 levels	GCST90274823	0.00178458	21.0582
rs78848134	T	C	0.2441	0.0198	0.0514	2.04e-06	11296	Monocyte chemoattractant protein-3 levels	GCST90274823	0.00199294	22.5533
rs9968876	T	G	-0.1046	0.8991	0.0221	2.21e-06	11774	Monocyte chemoattractant protein-3 levels	GCST90274823	0.00189934	22.4016
rs10140592	A	G	0.2704	0.0209	0.0553	1.01e-06	13753	Monocyte chemoattractant protein-4 levels	GCST90274824	0.0017357	23.9091
rs1120252	A	T	0.0873	0.5592	0.019	4.33e-06	9830	Monocyte chemoattractant protein-4 levels	GCST90274824	0.0021435	21.1116
rs115511138	A	G	0.1956	0.9694	0.042	3.21e-06	13944	Monocyte chemoattractant protein-4 levels	GCST90274824	0.00155324	21.689
rs12075	A	G	0.189	0.5553	0.0114	9.89e-62	14733	Monocyte chemoattractant protein-4 levels	GCST90274824	0.0183169	274.861
rs144118870	A	G	0.1749	0.963	0.0368	2.01e-06	14735	Monocyte chemoattractant protein-4 levels	GCST90274824	0.00153083	22.5883
rs181250	T	C	-0.1032	0.8805	0.0208	6.99e-07	11538	Monocyte chemoattractant protein-4 levels	GCST90274824	0.00212937	24.6169
rs2497351	T	C	0.0668	0.2018	0.0145	4.09e-06	14736	Monocyte chemoattractant protein-4 levels	GCST90274824	0.00143837	21.2235
rs2631360	A	G	0.0609	0.5448	0.0131	3.34e-06	11782	Monocyte chemoattractant protein-4 levels	GCST90274824	0.00183126	21.6119
rs2721961	T	G	-0.1201	0.7293	0.0133	1.72e-19	14288	Monocyte chemoattractant protein-4 levels	GCST90274824	0.00567545	81.5423
rs3136676	A	G	0.3903	0.9384	0.0251	1.6e-54	14728	Monocyte chemoattractant protein-4 levels	GCST90274824	0.0161544	241.796
rs3917900	A	G	0.1557	0.6401	0.012	1.7e-38	14730	Monocyte chemoattractant protein-4 levels	GCST90274824	0.0113015	168.351
rs55842014	A	G	-0.0638	0.3598	0.0131	1.11e-06	12404	Monocyte chemoattractant protein-4 levels	GCST90274824	0.00190887	23.7191
rs62055193	C	G	0.093	0.2384	0.0196	2.09e-06	9830	Monocyte chemoattractant protein-4 levels	GCST90274824	0.00228557	22.5141
rs62201455	A	C	-0.2136	0.9807	0.0451	2.18e-06	14722	Monocyte chemoattractant protein-4 levels	GCST90274824	0.00152153	22.431
rs62336911	T	C	0.1569	0.0417	0.0332	2.29e-06	14288	Monocyte chemoattractant protein-4 levels	GCST90274824	0.00156092	22.3342
rs72825017	T	G	-0.1997	0.0594	0.0251	1.77e-15	14730	Monocyte chemoattractant protein-4 levels	GCST90274824	0.00427959	63.3007
rs74794857	T	C	0.0674	0.4123	0.0139	1.24e-06	11760	Monocyte chemoattractant protein-4 levels	GCST90274824	0.00199567	23.512
rs7612912	T	C	0.1281	0.6276	0.012	1.33e-26	14714	Monocyte chemoattractant protein-4 levels	GCST90274824	0.00768622	113.956
rs8112014	A	G	-0.0578	0.2923	0.0126	4.49e-06	14724	Monocyte chemoattractant protein-4 levels	GCST90274824	0.00142734	21.0433
rs847767	A	G	0.077	0.8533	0.0168	4.58e-06	14733	Monocyte chemoattractant protein-4 levels	GCST90274824	0.00142401	21.0069
rs926646	T	C	0.1432	0.9545	0.0304	2.47e-06	14732	Monocyte chemoattractant protein-4 levels	GCST90274824	0.00150412	22.1891
rs1125560	T	C	-0.0644	0.632	0.0124	2.06e-07	13863	Macrophage inflammatory protein 1a levels	GCST90274825	0.00194218	26.9729
rs113448118	A	G	0.0818	0.1528	0.0179	4.88e-06	11793	Macrophage inflammatory protein 1a levels	GCST90274825	0.001768	20.8834
rs1143687	T	C	-0.1229	0.0627	0.024	3.04e-07	14743	Macrophage inflammatory protein 1a levels	GCST90274825	0.00177575	26.2229
rs188443128	T	C	-0.0718	0.4638	0.0151	1.98e-06	10893	Macrophage inflammatory protein 1a levels	GCST90274825	0.0020717	22.6097
rs2847249	T	C	-0.0621	0.2605	0.0136	4.97e-06	14294	Macrophage inflammatory protein 1a levels	GCST90274825	0.00145673	20.85
rs2853926	A	G	-0.0608	0.7392	0.0133	4.84e-06	14743	Macrophage inflammatory protein 1a levels	GCST90274825	0.00141567	20.898
rs56675286	A	C	-0.1806	0.0383	0.0325	2.75e-08	14743	Macrophage inflammatory protein 1a levels	GCST90274825	0.00209042	30.8794
rs570499416	A	C	-0.3014	0.0147	0.0604	6.04e-07	12229	Macrophage inflammatory protein 1a levels	GCST90274825	0.0020324	24.9008
rs5743604	A	G	-0.0736	0.7503	0.0135	4.98e-08	14737	Macrophage inflammatory protein 1a levels	GCST90274825	0.00201309	29.7227
rs677925	T	C	-0.0668	0.7284	0.0143	2.99e-06	12411	Macrophage inflammatory protein 1a levels	GCST90274825	0.00175542	21.8213
rs7137828	T	C	-0.0837	0.5247	0.0133	3.11e-10	11344	Macrophage inflammatory protein 1a levels	GCST90274825	0.00347972	39.6048
rs76522981	T	C	-0.1462	0.076	0.0253	7.53e-09	14295	Macrophage inflammatory protein 1a levels	GCST90274825	0.00233086	33.3929
rs78871521	T	C	0.1812	0.0304	0.0371	1.04e-06	13246	Macrophage inflammatory protein 1a levels	GCST90274825	0.00179791	23.8544
rs8951	T	C	-0.4102	0.7695	0.0135	8.62e-203	14295	Macrophage inflammatory protein 1a levels	GCST90274825	0.0606759	923.259
rs9507462	A	G	-0.0626	0.4935	0.0133	2.52e-06	11767	Macrophage inflammatory protein 1a levels	GCST90274825	0.00187947	22.1537
rs9540456	A	G	0.0926	0.8776	0.0181	3.12e-07	14295	Macrophage inflammatory protein 1a levels	GCST90274825	0.00182788	26.1737
rs9911791	A	G	0.176	0.8208	0.0162	1.71e-27	14295	Macrophage inflammatory protein 1a levels	GCST90274825	0.00819031	118.031
rs10978641	A	T	0.0649	0.7462	0.014	3.56e-06	14296	Matrix metalloproteinase-1 levels	GCST90274826	0.00150116	21.4898
rs10990535	T	C	0.0703	0.253	0.0135	1.91e-07	14734	Matrix metalloproteinase-1 levels	GCST90274826	0.00183731	27.1171
rs11673125	T	C	-0.0585	0.296	0.0127	4.1e-06	14741	Matrix metalloproteinase-1 levels	GCST90274826	0.00143751	21.218
rs116889819	A	G	-0.176	0.0455	0.03	4.45e-09	14744	Matrix metalloproteinase-1 levels	GCST90274826	0.00232924	34.4178
rs12141791	A	G	0.0859	0.6981	0.013	3.9e-11	14296	Matrix metalloproteinase-1 levels	GCST90274826	0.00304524	43.6616
rs12367368	T	G	0.0861	0.1146	0.0186	3.67e-06	14744	Matrix metalloproteinase-1 levels	GCST90274826	0.00145142	21.4279
rs141782294	A	G	0.3767	0.9777	0.0445	2.56e-17	14731	Matrix metalloproteinase-1 levels	GCST90274826	0.00484161	71.6591
rs188626385	T	C	-0.2509	0.0177	0.053	2.2e-06	12935	Matrix metalloproteinase-1 levels	GCST90274826	0.00172981	22.4104
rs2155053	T	C	-0.3212	0.9461	0.0264	4.68e-34	14741	Matrix metalloproteinase-1 levels	GCST90274826	0.00994341	148.028
rs2229629	A	G	-0.3153	0.0135	0.0673	2.8e-06	10887	Matrix metalloproteinase-1 levels	GCST90274826	0.0020124	21.9492
rs2926741	T	C	-0.0704	0.3436	0.0126	2.31e-08	14296	Matrix metalloproteinase-1 levels	GCST90274826	0.00217923	31.2179
rs4734879	A	G	0.1136	0.7422	0.0137	1.11e-16	14296	Matrix metalloproteinase-1 levels	GCST90274826	0.00478716	68.7568
rs484915	A	T	-0.3517	0.5613	0.0119	5.73e-192	14295	Matrix metalloproteinase-1 levels	GCST90274826	0.0575925	873.476
rs6717478	A	T	0.1548	0.966	0.0338	4.65e-06	14742	Matrix metalloproteinase-1 levels	GCST90274826	0.001421	20.9753
rs7219205	A	G	0.0569	0.5023	0.0121	2.57e-06	14296	Matrix metalloproteinase-1 levels	GCST90274826	0.00154464	22.1133
rs77095316	T	G	-0.1416	0.0705	0.0238	2.69e-09	14744	Matrix metalloproteinase-1 levels	GCST90274826	0.00239538	35.3975
rs873675	T	C	0.1234	0.0684	0.0234	1.34e-07	14742	Matrix metalloproteinase-1 levels	GCST90274826	0.00188314	27.8098
rs112062276	T	G	0.1203	0.0601	0.0249	1.36e-06	14733	Matrix metalloproteinase-10 levels	GCST90274827	0.00158202	23.3417
rs11225354	T	C	0.2957	0.879	0.0181	5.38e-60	14296	Matrix metalloproteinase-10 levels	GCST90274827	0.0183298	266.898
rs112327130	C	G	-0.2862	0.0153	0.0608	2.51e-06	12456	Matrix metalloproteinase-10 levels	GCST90274827	0.00177603	22.1581
rs113958571	A	G	-0.2315	0.0188	0.0503	4.18e-06	14296	Matrix metalloproteinase-10 levels	GCST90274827	0.00147968	21.182
rs12567824	A	C	0.07	0.822	0.0153	4.76e-06	14296	Matrix metalloproteinase-10 levels	GCST90274827	0.00146226	20.9321
rs1356799	T	G	-0.069	0.7974	0.015	4.22e-06	13869	Matrix metalloproteinase-10 levels	GCST90274827	0.0015236	21.16
rs142915220	A	G	-0.3256	0.9794	0.0494	4.37e-11	13809	Matrix metalloproteinase-10 levels	GCST90274827	0.00313654	43.4425
rs17099622	A	G	-0.2064	0.9296	0.0233	8.12e-19	14296	Matrix metalloproteinase-10 levels	GCST90274827	0.00545979	78.4707
rs17860955	T	C	1.1371	0.983	0.047	2.6e-129	14256	Matrix metalloproteinase-10 levels	GCST90274827	0.0394446	585.331
rs181816009	A	G	-0.1769	0.0368	0.0358	7.76e-07	11985	Matrix metalloproteinase-10 levels	GCST90274827	0.00203348	24.4168
rs2584662	A	C	-0.0597	0.585	0.0122	9.91e-07	14296	Matrix metalloproteinase-10 levels	GCST90274827	0.00167243	23.9458
rs3742926	T	C	-0.0912	0.0978	0.0196	3.27e-06	14744	Matrix metalloproteinase-10 levels	GCST90274827	0.00146651	21.651
rs41285646	A	G	0.106	0.2799	0.0208	3.47e-07	8978	Matrix metalloproteinase-10 levels	GCST90274827	0.00288501	25.9708
rs516316	C	G	0.1003	0.4452	0.0117	1.01e-17	14742	Matrix metalloproteinase-10 levels	GCST90274827	0.00496104	73.4903
rs539147801	A	C	-0.2059	0.9719	0.0444	3.53e-06	11329	Matrix metalloproteinase-10 levels	GCST90274827	0.001895	21.5054
rs55804377	A	G	-0.2185	0.0185	0.0469	3.18e-06	14741	Matrix metalloproteinase-10 levels	GCST90274827	0.00147045	21.7049
rs72699188	C	G	-0.0931	0.8507	0.0166	2.04e-08	14744	Matrix metalloproteinase-10 levels	GCST90274827	0.00212912	31.4545
rs7966257	C	G	-0.0819	0.1335	0.0178	4.2e-06	14295	Matrix metalloproteinase-10 levels	GCST90274827	0.00147898	21.1703
rs80346512	A	G	-0.4022	0.982	0.0779	2.43e-07	8534	Matrix metalloproteinase-10 levels	GCST90274827	0.00311461	26.6569
rs10412462	A	C	-0.1731	0.0363	0.0366	2.25e-06	11790	Neurturin levels	GCST90274828	0.00189395	22.3682
rs113580784	A	G	-0.2288	0.0208	0.0495	3.8e-06	11768	Neurturin levels	GCST90274828	0.00181253	21.3649
rs143131035	T	C	-0.4361	0.0118	0.0867	4.91e-07	7585	Neurturin levels	GCST90274828	0.00332542	25.3008
rs182274799	A	G	0.1565	0.0646	0.031	4.46e-07	9461	Neurturin levels	GCST90274828	0.00268715	25.4862
rs192427410	T	G	0.3743	0.0252	0.0786	1.92e-06	8783	Neurturin levels	GCST90274828	0.00257591	22.6775
rs28759830	T	C	-0.1778	0.9507	0.037	1.54e-06	9461	Neurturin levels	GCST90274828	0.00243532	23.0919
rs29630	T	C	-0.074	0.2493	0.0159	3.25e-06	11343	Neurturin levels	GCST90274828	0.00190629	21.6605
rs4360502	A	G	-0.0652	0.3445	0.0141	3.76e-06	11342	Neurturin levels	GCST90274828	0.00188203	21.3824
rs4753678	A	G	0.087	0.5434	0.0178	1.02e-06	7942	Neurturin levels	GCST90274828	0.00299967	23.889
rs62120726	A	G	0.0786	0.8077	0.0172	4.88e-06	11343	Neurturin levels	GCST90274828	0.00183797	20.8828
rs7202385	A	T	0.0746	0.6725	0.0157	2.02e-06	9460	Neurturin levels	GCST90274828	0.00238146	22.5776
rs76777800	T	C	0.3387	0.0176	0.0738	4.44e-06	6941	Neurturin levels	GCST90274828	0.00302625	21.0629
rs7712604	C	G	-0.0879	0.6738	0.0176	5.9e-07	8587	Neurturin levels	GCST90274828	0.00289702	24.9432
rs77216559	T	C	0.1667	0.958	0.034	9.44e-07	11791	Neurturin levels	GCST90274828	0.00203494	24.0388
rs8033310	T	C	0.1332	0.9133	0.0286	3.2e-06	11343	Neurturin levels	GCST90274828	0.00190895	21.6908
rs908372	C	G	-0.0622	0.3324	0.0136	4.8e-06	11773	Neurturin levels	GCST90274828	0.00177386	20.9172
rs10780690	T	G	0.0557	0.5265	0.012	3.46e-06	14296	Neurotrophin-3 levels	GCST90274829	0.00150501	21.5451
rs11151953	C	G	0.0734	0.5258	0.0124	3.23e-09	14296	Neurotrophin-3 levels	GCST90274829	0.0024453	35.0388
rs11225042	A	C	-0.0973	0.8737	0.0203	1.64e-06	12412	Neurotrophin-3 levels	GCST90274829	0.00184782	22.9738
rs112418830	T	C	0.1366	0.0567	0.0263	2.06e-07	14296	Neurotrophin-3 levels	GCST90274829	0.00188372	26.9768
rs12517801	A	G	-0.0555	0.3609	0.0121	4.5e-06	14726	Neurotrophin-3 levels	GCST90274829	0.00142682	21.0385
rs145686993	C	G	-0.2464	0.0161	0.0539	4.84e-06	14257	Neurotrophin-3 levels	GCST90274829	0.00146386	20.898
rs146532158	T	C	-0.1859	0.0249	0.0386	1.46e-06	14741	Neurotrophin-3 levels	GCST90274829	0.00157121	23.1945
rs17537796	A	C	-0.2571	0.9866	0.0553	3.33e-06	14254	Neurotrophin-3 levels	GCST90274829	0.00151433	21.6149
rs2034246	A	C	0.0582	0.5677	0.012	1.23e-06	14296	Neurotrophin-3 levels	GCST90274829	0.00164292	23.5225
rs2107473	A	G	-0.2393	0.0175	0.0507	2.36e-06	13394	Neurotrophin-3 levels	GCST90274829	0.00166074	22.2777
rs2846299	A	G	0.0582	0.3022	0.0125	3.22e-06	14721	Neurotrophin-3 levels	GCST90274829	0.00147065	21.6783
rs28735437	C	G	-0.1168	0.1435	0.0164	1.06e-12	14737	Neurotrophin-3 levels	GCST90274829	0.00343048	50.7222
rs3218587	A	G	0.1364	0.0429	0.0294	3.49e-06	14744	Neurotrophin-3 levels	GCST90274829	0.00145795	21.5245
rs376150779	C	G	-0.0819	0.7735	0.0172	1.92e-06	10894	Neurotrophin-3 levels	GCST90274829	0.0020773	22.6731
rs540074689	A	C	-0.1076	0.8004	0.0219	8.96e-07	10703	Neurotrophin-3 levels	GCST90274829	0.00225078	24.1399
rs5751454	T	C	0.1823	0.0287	0.0398	4.64e-06	13680	Neurotrophin-3 levels	GCST90274829	0.00153151	20.9801
rs58399805	A	T	0.1106	0.0799	0.022	4.98e-07	14737	Neurotrophin-3 levels	GCST90274829	0.00171226	25.2735
rs72652073	C	G	0.058	0.3811	0.0125	3.48e-06	14296	Neurotrophin-3 levels	GCST90274829	0.00150393	21.5296
rs73166403	T	C	-0.092	0.1114	0.02	4.22e-06	14296	Neurotrophin-3 levels	GCST90274829	0.00147815	21.16
rs79759094	A	G	-0.1163	0.0638	0.0251	3.6e-06	14728	Neurotrophin-3 levels	GCST90274829	0.00145578	21.469
rs10142466	A	G	0.057	0.49	0.0109	1.7e-07	14721	Osteoprotegerin levels	GCST90274830	0.00185444	27.3462
rs112635299	T	G	0.2618	0.0205	0.0433	1.48e-09	14733	Osteoprotegerin levels	GCST90274830	0.00247545	36.5564
rs114165349	C	G	-0.1948	0.0337	0.034	1.01e-08	14727	Osteoprotegerin levels	GCST90274830	0.00222432	32.8262
rs1230164	C	G	-0.0671	0.7288	0.0129	1.98e-07	14285	Osteoprotegerin levels	GCST90274830	0.00189071	27.0561
rs138408096	A	G	-0.2007	0.0206	0.0423	2.09e-06	14721	Osteoprotegerin levels	GCST90274830	0.00152712	22.512
rs138557324	T	C	-0.2253	0.0196	0.0473	1.91e-06	14285	Osteoprotegerin levels	GCST90274830	0.00158596	22.6882
rs1437633	A	C	-0.079	0.2072	0.0147	7.69e-08	12851	Osteoprotegerin levels	GCST90274830	0.00224272	28.8815
rs144471361	T	C	0.3067	0.0154	0.0628	1.04e-06	12145	Osteoprotegerin levels	GCST90274830	0.00196033	23.8511
rs17600346	T	C	-0.1569	0.9631	0.0299	1.54e-07	14723	Osteoprotegerin levels	GCST90274830	0.00186704	27.5362
rs192337992	A	G	-0.1555	0.962	0.0334	3.23e-06	11978	Osteoprotegerin levels	GCST90274830	0.00180664	21.6754
rs2247769	T	C	-0.1705	0.5577	0.0114	1.42e-50	14285	Osteoprotegerin levels	GCST90274830	0.0154195	223.686
rs271665	T	C	-0.0672	0.748	0.0129	1.9e-07	14710	Osteoprotegerin levels	GCST90274830	0.00184164	27.1368
rs28454196	C	G	-0.2242	0.9758	0.0486	3.97e-06	14285	Osteoprotegerin levels	GCST90274830	0.00148776	21.2813
rs376613127	A	G	-0.2692	0.0133	0.0568	2.14e-06	13154	Osteoprotegerin levels	GCST90274830	0.00170498	22.4623
rs56009454	T	G	-0.0637	0.3753	0.0139	4.59e-06	10894	Osteoprotegerin levels	GCST90274830	0.00192444	21.0014
rs562335808	A	G	-0.2822	0.9756	0.0592	1.87e-06	10894	Osteoprotegerin levels	GCST90274830	0.00208189	22.7233
rs61968587	A	G	-0.2671	0.9843	0.0567	2.47e-06	13798	Osteoprotegerin levels	GCST90274830	0.00160594	22.1912
rs6985207	A	C	0.0522	0.5556	0.0114	4.67e-06	14285	Osteoprotegerin levels	GCST90274830	0.0014658	20.9668
rs704	A	G	-0.1404	0.4726	0.0111	1.14e-36	14733	Osteoprotegerin levels	GCST90274830	0.010744	159.988
rs74111611	T	C	-0.1471	0.9603	0.0298	7.96e-07	14732	Osteoprotegerin levels	GCST90274830	0.00165148	24.3665
rs77507094	A	G	0.1965	0.9791	0.0429	4.64e-06	14726	Osteoprotegerin levels	GCST90274830	0.00142287	20.9802
rs9643126	C	G	0.0837	0.4689	0.0146	9.87e-09	10893	Osteoprotegerin levels	GCST90274830	0.00300863	32.8659
rs9946923	T	C	0.172	0.9707	0.0376	4.77e-06	13230	Osteoprotegerin levels	GCST90274830	0.00157943	20.9258
rs111865607	T	C	-0.1077	0.2079	0.0178	1.44e-09	10894	Oncostatin-M levels	GCST90274831	0.00334986	36.6093
rs116928468	A	G	-0.2566	0.019	0.0536	1.69e-06	11770	Oncostatin-M levels	GCST90274831	0.00194373	22.9184
rs117867445	C	G	0.2926	0.0172	0.0621	2.46e-06	10471	Oncostatin-M levels	GCST90274831	0.00211612	22.2006
rs2285179	A	G	-0.0663	0.5586	0.0122	5.5e-08	14288	Oncostatin-M levels	GCST90274831	0.002063	29.533
rs2511241	T	C	0.177	0.9163	0.0236	6.38e-14	13668	Oncostatin-M levels	GCST90274831	0.00409918	56.25
rs28444486	A	G	0.0636	0.7378	0.0136	2.92e-06	14735	Oncostatin-M levels	GCST90274831	0.00148218	21.8694
rs3859189	A	G	0.1101	0.5367	0.0117	4.95e-21	14729	Oncostatin-M levels	GCST90274831	0.00597702	88.5529
rs4779338	A	G	0.1274	0.211	0.0276	3.91e-06	8491	Oncostatin-M levels	GCST90274831	0.00250366	21.3069
rs4823082	C	G	-0.159	0.0363	0.0346	4.32e-06	14724	Oncostatin-M levels	GCST90274831	0.00143236	21.1175
rs559651	T	C	-0.0594	0.6496	0.0125	2.01e-06	14715	Oncostatin-M levels	GCST90274831	0.00153245	22.5815
rs61897429	A	G	-0.0847	0.139	0.017	6.28e-07	14735	Oncostatin-M levels	GCST90274831	0.00168208	24.8238
rs653178	T	C	-0.0728	0.5224	0.0132	3.48e-08	11785	Oncostatin-M levels	GCST90274831	0.00257478	30.4169
rs7007281	A	T	0.1155	0.9154	0.0243	2e-06	11775	Oncostatin-M levels	GCST90274831	0.00191528	22.5918
rs7102957	T	C	-0.0803	0.8631	0.0173	3.46e-06	14288	Oncostatin-M levels	GCST90274831	0.00150582	21.5446
rs7432752	A	G	0.0882	0.5176	0.0167	1.28e-07	10894	Oncostatin-M levels	GCST90274831	0.00255438	27.8936
rs76275710	A	G	0.2665	0.0176	0.0525	3.85e-07	14735	Oncostatin-M levels	GCST90274831	0.00174593	25.7677
rs80303768	A	G	-0.152	0.0371	0.0327	3.35e-06	14722	Oncostatin-M levels	GCST90274831	0.00146571	21.6069
rs9264931	T	C	-0.1048	0.8812	0.0191	4.09e-08	14736	Oncostatin-M levels	GCST90274831	0.00203915	30.1062
rs10043030	T	C	-0.1179	0.0613	0.0248	1.99e-06	14091	Programmed cell death 1 ligand 1 levels	GCST90274832	0.00160158	22.6008
rs113674769	T	G	-0.1142	0.074	0.025	4.92e-06	12404	Programmed cell death 1 ligand 1 levels	GCST90274832	0.00167969	20.8666
rs12539643	C	G	0.1913	0.966	0.0407	2.6e-06	11337	Programmed cell death 1 ligand 1 levels	GCST90274832	0.00194524	22.0923
rs146328951	A	G	-0.4926	0.0079	0.0993	7.02e-07	9354	Programmed cell death 1 ligand 1 levels	GCST90274832	0.00262449	24.6088
rs184265227	A	G	0.0961	0.868	0.0192	5.58e-07	14288	Programmed cell death 1 ligand 1 levels	GCST90274832	0.00175054	25.0521
rs2283438	T	C	-0.0577	0.4351	0.012	1.52e-06	14288	Programmed cell death 1 ligand 1 levels	GCST90274832	0.00161576	23.1201
rs35024691	C	G	-0.1008	0.0929	0.0219	4.17e-06	12825	Programmed cell death 1 ligand 1 levels	GCST90274832	0.0016494	21.1852
rs4974444	A	G	-0.0816	0.8717	0.0176	3.55e-06	14288	Programmed cell death 1 ligand 1 levels	GCST90274832	0.00150242	21.4959
rs60830384	A	T	0.1138	0.916	0.0213	9.16e-08	14718	Programmed cell death 1 ligand 1 levels	GCST90274832	0.00193595	28.5447
rs62373966	T	G	0.1407	0.9234	0.0273	2.55e-07	11777	Programmed cell death 1 ligand 1 levels	GCST90274832	0.00225073	26.5621
rs6917605	T	C	0.0554	0.4457	0.0116	1.79e-06	14733	Programmed cell death 1 ligand 1 levels	GCST90274832	0.00154596	22.8089
rs7026097	A	T	0.0832	0.1779	0.016	1.99e-07	12834	Programmed cell death 1 ligand 1 levels	GCST90274832	0.0021028	27.04
rs7125631	T	C	-0.0609	0.6543	0.0128	1.96e-06	14288	Programmed cell death 1 ligand 1 levels	GCST90274832	0.00158204	22.6368
rs7137828	T	C	-0.0622	0.5235	0.0133	2.92e-06	11337	Programmed cell death 1 ligand 1 levels	GCST90274832	0.00192583	21.8714
rs7304709	T	C	0.0537	0.5862	0.0117	4.44e-06	14727	Programmed cell death 1 ligand 1 levels	GCST90274832	0.00142857	21.0657
rs75510105	A	G	0.1933	0.0292	0.0385	5.15e-07	14727	Programmed cell death 1 ligand 1 levels	GCST90274832	0.00170901	25.2082
rs79045618	A	G	0.1619	0.0521	0.0324	5.83e-07	10714	Programmed cell death 1 ligand 1 levels	GCST90274832	0.00232553	24.9691
rs7945680	T	G	0.061	0.5018	0.0114	8.75e-08	14728	Programmed cell death 1 ligand 1 levels	GCST90274832	0.00194054	28.6319
rs822335	T	C	-0.1295	0.3471	0.012	3.77e-27	14736	Programmed cell death 1 ligand 1 levels	GCST90274832	0.00784219	116.46
rs10832027	A	G	-0.0568	0.6474	0.012	2.21e-06	14734	Stem cell factor levels	GCST90274833	0.00151849	22.4044
rs10894669	A	C	-0.0606	0.3129	0.0129	2.63e-06	14735	Stem cell factor levels	GCST90274833	0.00149563	22.0681
rs11126305	A	G	-0.0567	0.4624	0.0116	1.02e-06	14718	Stem cell factor levels	GCST90274833	0.0016209	23.8919
rs11199541	T	C	0.1548	0.0334	0.0339	4.96e-06	14736	Stem cell factor levels	GCST90274833	0.00141321	20.8518
rs11608458	T	C	-0.0707	0.6366	0.0122	6.83e-09	14288	Stem cell factor levels	GCST90274833	0.00234525	33.583
rs11877350	A	G	0.0538	0.4265	0.0117	4.26e-06	14728	Stem cell factor levels	GCST90274833	0.00143379	21.1443
rs12149545	A	G	0.1146	0.3094	0.0123	1.2e-20	14736	Stem cell factor levels	GCST90274833	0.00585716	86.8079
rs12378537	T	C	0.105	0.1215	0.0219	1.63e-06	11337	Stem cell factor levels	GCST90274833	0.0020239	22.9874
rs138854302	T	C	-0.1391	0.0915	0.0205	1.16e-11	14736	Stem cell factor levels	GCST90274833	0.00311509	46.0412
rs139690	A	G	0.1104	0.9366	0.024	4.22e-06	14734	Stem cell factor levels	GCST90274833	0.00143427	21.16
rs146276488	A	G	0.2422	0.0144	0.0516	2.68e-06	14728	Stem cell factor levels	GCST90274833	0.00149388	22.0317
rs151246947	A	G	0.2116	0.0274	0.0453	3e-06	13224	Stem cell factor levels	GCST90274833	0.00164749	21.819
rs16942887	A	G	0.1658	0.1303	0.0171	3.14e-22	14736	Stem cell factor levels	GCST90274833	0.00634007	94.0106
rs174535	T	C	-0.0735	0.6459	0.0121	1.24e-09	14736	Stem cell factor levels	GCST90274833	0.00249803	36.8981
rs186248365	A	G	-0.428	0.9928	0.0907	2.37e-06	11538	Stem cell factor levels	GCST90274833	0.00192655	22.2676
rs2024570	T	C	-0.1985	0.0394	0.0341	5.85e-09	14288	Stem cell factor levels	GCST90274833	0.00236632	33.8854
rs2133027	A	G	0.4722	0.007	0.1032	4.75e-06	8290	Stem cell factor levels	GCST90274833	0.00251969	20.9359
rs2161465	A	T	-0.0715	0.2479	0.0152	2.55e-06	11966	Stem cell factor levels	GCST90274833	0.00184606	22.1271
rs2740488	A	C	0.1156	0.7485	0.0133	3.57e-18	14732	Stem cell factor levels	GCST90274833	0.00510256	75.5462
rs2980888	T	C	-0.0683	0.2937	0.0126	5.94e-08	14735	Stem cell factor levels	GCST90274833	0.00199042	29.3833
rs34813411	T	C	-0.1619	0.0373	0.0339	1.79e-06	14717	Stem cell factor levels	GCST90274833	0.00154761	22.8084
rs45617141	T	G	0.2803	0.9812	0.0512	4.38e-08	12935	Stem cell factor levels	GCST90274833	0.00231207	29.9713
rs557933	A	C	-0.0553	0.4647	0.0118	2.78e-06	14287	Stem cell factor levels	GCST90274833	0.00153511	21.9627
rs573618345	T	G	0.2137	0.9647	0.0434	8.48e-07	10894	Stem cell factor levels	GCST90274833	0.00222104	24.2454
rs6073958	T	C	-0.2858	0.8039	0.0144	1.16e-87	14730	Stem cell factor levels	GCST90274833	0.0260491	393.912
rs705379	A	G	0.0789	0.4598	0.012	4.87e-11	14288	Stem cell factor levels	GCST90274833	0.00301695	43.2306
rs71431776	A	C	-0.0938	0.1062	0.0192	1.03e-06	14714	Stem cell factor levels	GCST90274833	0.00161967	23.8673
rs71644719	A	G	-0.1584	0.0354	0.0345	4.4e-06	14727	Stem cell factor levels	GCST90274833	0.00142954	21.0801
rs72847212	T	C	-0.0721	0.7926	0.015	1.53e-06	13659	Stem cell factor levels	GCST90274833	0.00168888	23.104
rs7664024	T	C	-0.0718	0.185	0.0153	2.69e-06	14288	Stem cell factor levels	GCST90274833	0.00153917	22.0225
rs78397068	T	C	0.1202	0.9155	0.0233	2.49e-07	14288	Stem cell factor levels	GCST90274833	0.00185942	26.6132
rs785900	T	C	0.0575	0.4446	0.0118	1.1e-06	14288	Stem cell factor levels	GCST90274833	0.00165936	23.745
rs798893	C	G	0.095	0.2138	0.0141	1.61e-11	14725	Stem cell factor levels	GCST90274833	0.0030738	45.3951
rs9264796	A	G	0.1407	0.0716	0.0303	3.42e-06	12404	Stem cell factor levels	GCST90274833	0.00173563	21.5627
rs1034059	A	G	0.076	0.6981	0.0145	1.59e-07	14288	SIR2-like protein 2 levels	GCST90274834	0.00191931	27.4721
rs11115639	A	C	-0.0841	0.8864	0.0184	4.86e-06	14730	SIR2-like protein 2 levels	GCST90274834	0.00141644	20.8909
rs115455827	A	G	0.1277	0.9506	0.0277	4.02e-06	14735	SIR2-like protein 2 levels	GCST90274834	0.00144047	21.2531
rs116198125	T	C	-0.1521	0.9617	0.0329	3.78e-06	14727	SIR2-like protein 2 levels	GCST90274834	0.00144938	21.3731
rs12152184	A	G	0.0965	0.885	0.0208	3.49e-06	12402	SIR2-like protein 2 levels	GCST90274834	0.00173282	21.5242
rs12531843	C	G	-0.1286	0.9177	0.0243	1.21e-07	12404	SIR2-like protein 2 levels	GCST90274834	0.00225319	28.0072
rs138897138	A	G	0.104	0.9138	0.0218	1.84e-06	14288	SIR2-like protein 2 levels	GCST90274834	0.00159057	22.759
rs144373891	T	C	-0.5739	0.0161	0.0515	7.69e-29	14736	SIR2-like protein 2 levels	GCST90274834	0.00835781	124.182
rs147383134	T	C	0.2573	0.9858	0.0551	3.02e-06	13801	SIR2-like protein 2 levels	GCST90274834	0.00157777	21.806
rs60459634	A	G	-0.1063	0.0886	0.0229	3.45e-06	14288	SIR2-like protein 2 levels	GCST90274834	0.00150602	21.5474
rs72883370	A	G	-0.3428	0.989	0.0737	3.3e-06	12737	SIR2-like protein 2 levels	GCST90274834	0.00169594	21.6345
rs7718478	A	T	0.0639	0.7496	0.0138	3.65e-06	14288	SIR2-like protein 2 levels	GCST90274834	0.00149859	21.4409
rs77381020	T	C	0.0862	0.8546	0.0184	2.8e-06	14288	SIR2-like protein 2 levels	GCST90274834	0.00153392	21.9472
rs10212190	A	T	0.0727	0.6151	0.0121	1.88e-09	14285	Signaling lymphocytic activation molecule levels	GCST90274835	0.00252106	36.0992
rs10499604	T	C	0.058	0.3266	0.0125	3.48e-06	14730	Signaling lymphocytic activation molecule levels	GCST90274835	0.00145968	21.5296
rs11065264	T	G	0.0569	0.5251	0.0123	3.73e-06	12848	Signaling lymphocytic activation molecule levels	GCST90274835	0.00166312	21.4
rs111865527	T	C	0.2712	0.9863	0.0569	1.88e-06	14244	Signaling lymphocytic activation molecule levels	GCST90274835	0.00159254	22.7172
rs112742549	T	C	0.2421	0.9791	0.0506	1.71e-06	13499	Signaling lymphocytic activation molecule levels	GCST90274835	0.00169323	22.8923
rs12058421	A	C	-0.1256	0.1616	0.0159	2.8e-15	14731	Signaling lymphocytic activation molecule levels	GCST90274835	0.00421867	62.4001
rs13014154	A	G	-0.0612	0.3695	0.0123	6.5e-07	14285	Signaling lymphocytic activation molecule levels	GCST90274835	0.0017303	24.7567
rs13147502	A	G	-0.0609	0.5964	0.0127	1.62e-06	12843	Signaling lymphocytic activation molecule levels	GCST90274835	0.00178752	22.9947
rs138657007	A	G	-0.2863	0.0181	0.0577	6.98e-07	12790	Signaling lymphocytic activation molecule levels	GCST90274835	0.00192156	24.6202
rs147616029	T	C	-0.0644	0.3774	0.0128	4.87e-07	12850	Signaling lymphocytic activation molecule levels	GCST90274835	0.00196635	25.3135
rs149092077	A	G	-0.3592	0.9888	0.073	8.63e-07	11137	Signaling lymphocytic activation molecule levels	GCST90274835	0.00216967	24.2118
rs1609310	T	G	-0.0557	0.5136	0.012	3.46e-06	14286	Signaling lymphocytic activation molecule levels	GCST90274835	0.00150606	21.5451
rs17720330	C	G	-0.1982	0.0213	0.043	4.04e-06	14727	Signaling lymphocytic activation molecule levels	GCST90274835	0.00144075	21.2457
rs192245879	A	G	0.3328	0.989	0.0655	3.76e-07	13799	Signaling lymphocytic activation molecule levels	GCST90274835	0.00186762	25.8157
rs1972433	A	C	0.066	0.4501	0.0132	5.73e-07	11333	Signaling lymphocytic activation molecule levels	GCST90274835	0.00220148	25
rs2623960	T	C	0.0688	0.2204	0.0143	1.5e-06	14286	Signaling lymphocytic activation molecule levels	GCST90274835	0.0016179	23.1475
rs2725405	C	G	0.0894	0.4462	0.0141	2.29e-10	10271	Signaling lymphocytic activation molecule levels	GCST90274835	0.00389953	40.201
rs2790462	T	C	-0.0747	0.2977	0.0126	3.06e-09	14733	Signaling lymphocytic activation molecule levels	GCST90274835	0.00238031	35.148
rs3184504	T	C	0.097	0.4758	0.013	8.55e-14	11783	Signaling lymphocytic activation molecule levels	GCST90274835	0.00470356	55.6746
rs35271532	A	G	-0.1486	0.0449	0.0324	4.51e-06	14286	Signaling lymphocytic activation molecule levels	GCST90274835	0.00147048	21.0352
rs3745163	A	C	0.0674	0.2299	0.0145	3.35e-06	13669	Signaling lymphocytic activation molecule levels	GCST90274835	0.00157843	21.6065
rs3806818	A	G	0.0707	0.1909	0.0153	3.82e-06	13853	Signaling lymphocytic activation molecule levels	GCST90274835	0.00153924	21.3529
rs56244095	A	C	0.1013	0.2121	0.0156	8.38e-11	14286	Signaling lymphocytic activation molecule levels	GCST90274835	0.00294333	42.1667
rs570025519	A	G	0.1321	0.2395	0.0164	7.96e-16	10894	Signaling lymphocytic activation molecule levels	GCST90274835	0.00592149	64.8811
rs60094514	T	C	0.2209	0.8506	0.0162	2.45e-42	14732	Signaling lymphocytic activation molecule levels	GCST90274835	0.0124655	185.935
rs73151926	T	C	0.1063	0.0805	0.0229	3.45e-06	14286	Signaling lymphocytic activation molecule levels	GCST90274835	0.00150623	21.5474
rs73231041	C	G	-0.2791	0.0148	0.0598	3.05e-06	12735	Signaling lymphocytic activation molecule levels	GCST90274835	0.00170783	21.783
rs7745783	T	C	-0.0589	0.4969	0.0119	7.44e-07	14286	Signaling lymphocytic activation molecule levels	GCST90274835	0.00171215	24.4983
rs79348253	A	G	-0.1585	0.0447	0.0295	7.75e-08	14719	Signaling lymphocytic activation molecule levels	GCST90274835	0.00195769	28.8679
rs10842189	T	C	-0.08	0.8156	0.0173	3.76e-06	11784	Sulfotransferase 1A1 levels	GCST90274836	0.00181168	21.3839
rs11074902	A	G	0.0695	0.561	0.0139	5.73e-07	11345	Sulfotransferase 1A1 levels	GCST90274836	0.00219916	25
rs117222566	A	G	0.271	0.9826	0.0581	3.1e-06	10403	Sulfotransferase 1A1 levels	GCST90274836	0.00208739	21.7564
rs149278	T	C	-0.1882	0.5314	0.0135	3.58e-44	11344	Sulfotransferase 1A1 levels	GCST90274836	0.0168463	194.344
rs149869672	T	C	-0.3184	0.9871	0.0684	3.24e-06	10858	Sulfotransferase 1A1 levels	GCST90274836	0.00199204	21.6688
rs1698742	T	C	-0.0984	0.8775	0.0206	1.78e-06	11790	Sulfotransferase 1A1 levels	GCST90274836	0.00193186	22.8169
rs2213907	A	G	-0.1504	0.95	0.0318	2.25e-06	11790	Sulfotransferase 1A1 levels	GCST90274836	0.00189399	22.3687
rs232928	T	C	0.0622	0.4128	0.0136	4.8e-06	11345	Sulfotransferase 1A1 levels	GCST90274836	0.00184067	20.9172
rs2691531	T	C	-0.0645	0.5986	0.0135	1.77e-06	11793	Sulfotransferase 1A1 levels	GCST90274836	0.00193224	22.8272
rs2712255	A	G	0.0702	0.466	0.0147	1.79e-06	9849	Sulfotransferase 1A1 levels	GCST90274836	0.00231063	22.8055
rs2731674	T	G	-0.083	0.2653	0.0152	4.75e-08	11790	Sulfotransferase 1A1 levels	GCST90274836	0.00252308	29.8173
rs371387526	A	C	0.1048	0.8462	0.0214	9.72e-07	8817	Sulfotransferase 1A1 levels	GCST90274836	0.00271327	23.9825
rs55793562	A	G	0.0924	0.8711	0.0199	3.43e-06	11781	Sulfotransferase 1A1 levels	GCST90274836	0.00182699	21.5595
rs55939507	A	G	0.0768	0.4768	0.0166	3.72e-06	9460	Sulfotransferase 1A1 levels	GCST90274836	0.00225801	21.4046
rs66530140	T	C	-0.1678	0.4926	0.0136	5.64e-35	10913	Sulfotransferase 1A1 levels	GCST90274836	0.0137602	152.232
rs703595	T	C	-0.0715	0.2856	0.0147	1.15e-06	11789	Sulfotransferase 1A1 levels	GCST90274836	0.0020031	23.658
rs710446	T	C	-0.0712	0.599	0.0135	1.33e-07	11793	Sulfotransferase 1A1 levels	GCST90274836	0.00235352	27.8159
rs72643498	A	C	-0.18	0.9587	0.0376	1.69e-06	11788	Sulfotransferase 1A1 levels	GCST90274836	0.0019407	22.9176
rs72656644	C	G	0.1077	0.8871	0.0224	1.52e-06	11345	Sulfotransferase 1A1 levels	GCST90274836	0.00203387	23.1172
rs76833948	A	T	0.134	0.0644	0.0285	2.58e-06	11345	Sulfotransferase 1A1 levels	GCST90274836	0.00194512	22.1065
rs77919742	T	C	-0.1433	0.9287	0.0287	5.94e-07	11345	Sulfotransferase 1A1 levels	GCST90274836	0.00219304	24.9304
rs7812322	T	C	-0.3483	0.9898	0.0756	4.08e-06	10858	Sulfotransferase 1A1 levels	GCST90274836	0.0019514	21.2258
rs9804965	A	C	-0.1927	0.0662	0.0361	9.4e-08	9265	Sulfotransferase 1A1 levels	GCST90274836	0.00306664	28.4937
rs1034059	A	G	0.0695	0.698	0.0145	1.64e-06	14288	STAM binding protein levels	GCST90274837	0.00160555	22.9738
rs10426867	A	G	0.2031	0.0246	0.0437	3.36e-06	12785	STAM binding protein levels	GCST90274837	0.00168691	21.6002
rs111581172	A	G	-0.1722	0.0323	0.0352	9.98e-07	14736	STAM binding protein levels	GCST90274837	0.00162164	23.9321
rs111872246	A	G	0.2195	0.0229	0.0425	2.41e-07	14248	STAM binding protein levels	GCST90274837	0.0018689	26.6742
rs114302245	T	C	0.0876	0.3579	0.0169	2.18e-07	10894	STAM binding protein levels	GCST90274837	0.00246069	26.868
rs116198125	T	C	-0.1484	0.9619	0.0325	4.97e-06	14727	STAM binding protein levels	GCST90274837	0.00141394	20.8498
rs12152184	A	G	0.0961	0.8851	0.0208	3.83e-06	12402	STAM binding protein levels	GCST90274837	0.00171851	21.3462
rs12531843	C	G	-0.1251	0.9177	0.0243	2.63e-07	12404	STAM binding protein levels	GCST90274837	0.00213247	26.5034
rs138897138	A	G	0.1085	0.9138	0.0218	6.46e-07	14288	STAM binding protein levels	GCST90274837	0.00173095	24.7712
rs140656901	A	G	0.1288	0.0724	0.0272	2.19e-06	13224	STAM binding protein levels	GCST90274837	0.00169302	22.423
rs2280441	A	G	-0.1571	0.0404	0.0309	3.69e-07	14735	STAM binding protein levels	GCST90274837	0.00175139	25.8485
rs73327656	A	G	0.235	0.0269	0.0512	4.44e-06	13801	STAM binding protein levels	GCST90274837	0.00152435	21.0667
rs75610895	T	C	-0.1908	0.0247	0.0394	1.28e-06	14730	STAM binding protein levels	GCST90274837	0.00158975	23.4512
rs11242125	A	C	-0.0761	0.7246	0.0166	4.55e-06	9453	Transforming growth factor-alpha levels	GCST90274838	0.00221876	21.0161
rs12270510	T	C	0.0959	0.1107	0.019	4.48e-07	14731	Transforming growth factor-alpha levels	GCST90274838	0.00172666	25.4759
rs149146289	A	G	0.2856	0.9866	0.0569	5.19e-07	14285	Transforming growth factor-alpha levels	GCST90274838	0.00176079	25.1937
rs1963491	C	G	0.1081	0.905	0.023	2.6e-06	11334	Transforming growth factor-alpha levels	GCST90274838	0.00194555	22.09
rs34007466	A	G	-0.2684	0.0153	0.05	7.96e-08	14733	Transforming growth factor-alpha levels	GCST90274838	0.00195229	28.8154
rs34630685	C	G	0.1678	0.9681	0.0361	3.35e-06	14285	Transforming growth factor-alpha levels	GCST90274838	0.00151041	21.6058
rs3859189	A	G	0.0655	0.5369	0.0116	1.64e-08	14726	Transforming growth factor-alpha levels	GCST90274838	0.00216073	31.8835
rs4934441	A	G	-0.095	0.1322	0.0198	1.6e-06	11780	Transforming growth factor-alpha levels	GCST90274838	0.00195073	23.0206
rs653178	T	C	-0.0708	0.5228	0.0131	6.5e-08	11782	Transforming growth factor-alpha levels	GCST90274838	0.00247345	29.2095
rs72912115	A	T	0.137	0.114	0.0184	9.65e-14	14728	Transforming growth factor-alpha levels	GCST90274838	0.0037505	55.4377
rs74130123	T	C	-0.2601	0.9817	0.0508	3.05e-07	14733	Transforming growth factor-alpha levels	GCST90274838	0.00177643	26.2152
rs78464136	A	T	0.143	0.9552	0.0307	3.19e-06	14285	Transforming growth factor-alpha levels	GCST90274838	0.00151676	21.6968
rs78912149	C	G	-0.2692	0.9835	0.056	1.53e-06	13798	Transforming growth factor-alpha levels	GCST90274838	0.00167222	23.1086
rs9262670	T	C	0.0717	0.2343	0.0146	9.06e-07	12842	Transforming growth factor-alpha levels	GCST90274838	0.00187479	24.1175
rs117427219	A	G	-0.3062	0.0173	0.0629	1.13e-06	10850	Tumor necrosis factor levels	GCST90274839	0.00217978	23.6979
rs12328100	A	G	-0.0649	0.478	0.013	5.97e-07	11784	Tumor necrosis factor levels	GCST90274839	0.00211089	24.9231
rs12354434	A	G	-0.1207	0.0885	0.0247	1.03e-06	11337	Tumor necrosis factor levels	GCST90274839	0.00210225	23.8792
rs1266163	A	T	0.1372	0.0615	0.0288	1.9e-06	11337	Tumor necrosis factor levels	GCST90274839	0.00199817	22.6946
rs12975019	C	G	-0.1127	0.8939	0.0226	6.14e-07	10278	Tumor necrosis factor levels	GCST90274839	0.00241411	24.8674
rs1377015	A	G	-0.0653	0.2861	0.0142	4.25e-06	11782	Tumor necrosis factor levels	GCST90274839	0.00179195	21.147
rs138684734	A	G	0.2512	0.9796	0.0533	2.44e-06	10850	Tumor necrosis factor levels	GCST90274839	0.00204337	22.2119
rs141295666	T	C	0.3405	0.0132	0.066	2.48e-07	11337	Tumor necrosis factor levels	GCST90274839	0.00234264	26.6162
rs148560093	A	G	-0.298	0.9824	0.0646	3.97e-06	9984	Tumor necrosis factor levels	GCST90274839	0.00212728	21.2798
rs333835	A	T	0.1289	0.9163	0.0254	3.88e-07	11337	Tumor necrosis factor levels	GCST90274839	0.00226689	25.7536
rs4835254	T	C	-0.1517	0.9506	0.031	9.9e-07	11770	Tumor necrosis factor levels	GCST90274839	0.00203078	23.9468
rs537908127	T	C	0.246	0.0296	0.0472	1.87e-07	9243	Tumor necrosis factor levels	GCST90274839	0.00293084	27.1635
rs6138961	C	G	0.51	0.0088	0.1077	2.19e-06	7308	Tumor necrosis factor levels	GCST90274839	0.00305984	22.4238
rs7621032	T	C	0.0674	0.4514	0.0135	5.96e-07	11337	Tumor necrosis factor levels	GCST90274839	0.0021942	24.926
rs7806921	T	C	-0.0606	0.5366	0.0131	3.73e-06	11778	Tumor necrosis factor levels	GCST90274839	0.00181391	21.3995
rs867063	T	C	0.1175	0.078	0.0255	4.07e-06	11337	Tumor necrosis factor levels	GCST90274839	0.00186965	21.2322
rs9614693	T	C	0.0826	0.1679	0.0177	3.06e-06	11763	Tumor necrosis factor levels	GCST90274839	0.00184827	21.7778
rs9913313	T	C	-0.0836	0.344	0.0183	4.92e-06	7957	Tumor necrosis factor levels	GCST90274839	0.00261657	20.8694
rs112317147	T	C	-0.1441	0.0534	0.0309	3.11e-06	11344	TNF-beta levels	GCST90274840	0.00191377	21.7476
rs113244922	T	C	0.2324	0.0237	0.0499	3.2e-06	10470	TNF-beta levels	GCST90274840	0.0020678	21.6906
rs114250919	T	C	0.2469	0.9743	0.049	4.69e-07	11305	TNF-beta levels	GCST90274840	0.00224121	25.3893
rs12743015	C	G	-0.1918	0.029	0.0403	1.94e-06	11784	TNF-beta levels	GCST90274840	0.00191882	22.651
rs12883833	A	G	-0.1252	0.0934	0.0259	1.34e-06	9259	TNF-beta levels	GCST90274840	0.00251793	23.3673
rs138471526	T	C	-0.3418	0.0137	0.0735	3.31e-06	9983	TNF-beta levels	GCST90274840	0.002162	21.6257
rs139511528	A	G	-0.2485	0.0294	0.0521	1.85e-06	10280	TNF-beta levels	GCST90274840	0.00220856	22.7498
rs143019966	T	C	0.2122	0.9751	0.0451	2.54e-06	10913	TNF-beta levels	GCST90274840	0.00202485	22.138
rs147423408	A	G	0.1732	0.0415	0.035	7.48e-07	11344	TNF-beta levels	GCST90274840	0.00215443	24.4884
rs16852556	T	C	0.1514	0.0511	0.0317	1.79e-06	11344	TNF-beta levels	GCST90274840	0.00200711	22.8104
rs1794500	T	C	-0.2118	0.9278	0.0383	3.2e-08	8587	TNF-beta levels	GCST90274840	0.00354952	30.5812
rs192303297	T	C	-0.3872	0.0118	0.0842	4.25e-06	7843	TNF-beta levels	GCST90274840	0.00268971	21.1469
rs2229092	A	C	1.3565	0.9407	0.0256	0	11792	TNF-beta levels	GCST90274840	0.192342	2807.76
rs2364485	A	C	0.1759	0.1645	0.0189	1.32e-20	11344	TNF-beta levels	GCST90274840	0.00757904	86.618
rs2535313	A	G	-0.1768	0.367	0.0135	3.46e-39	11792	TNF-beta levels	GCST90274840	0.0143387	171.513
rs28700215	T	C	-0.0626	0.5824	0.0136	4.17e-06	11344	TNF-beta levels	GCST90274840	0.00186454	21.1871
rs41543814	T	C	-0.091	0.4387	0.0133	7.8e-12	11780	TNF-beta levels	GCST90274840	0.003959	46.8144
rs537860389	C	G	-0.229	0.9731	0.0491	3.1e-06	9240	TNF-beta levels	GCST90274840	0.00234914	21.7524
rs55914821	A	G	0.0748	0.7583	0.0159	2.55e-06	11344	TNF-beta levels	GCST90274840	0.00194748	22.1314
rs7310615	C	G	0.1356	0.4758	0.0134	4.53e-24	11344	TNF-beta levels	GCST90274840	0.00894781	102.402
rs74363807	T	C	0.2496	0.0218	0.0532	2.71e-06	11344	TNF-beta levels	GCST90274840	0.00193702	22.0123
rs7583622	A	G	0.0748	0.2098	0.0161	3.38e-06	11769	TNF-beta levels	GCST90274840	0.00183101	21.585
rs76913603	A	G	-0.1741	0.967	0.0379	4.36e-06	11782	TNF-beta levels	GCST90274840	0.00178812	21.1018
rs77897196	T	C	-0.1917	0.9711	0.041	2.93e-06	11792	TNF-beta levels	GCST90274840	0.00185079	21.8613
rs9266064	T	C	-0.1061	0.4975	0.0143	1.17e-13	9902	TNF-beta levels	GCST90274840	0.00552987	55.0502
rs10101219	C	G	-0.4015	0.9895	0.0847	2.13e-06	9540	Tumor necrosis factor receptor superfamily member 9 levels	GCST90274841	0.00235031	22.4701
rs10178845	A	G	-0.0682	0.3043	0.0144	2.18e-06	11765	Tumor necrosis factor receptor superfamily member 9 levels	GCST90274841	0.00190326	22.4307
rs10744409	A	G	0.064	0.4447	0.0131	1.03e-06	11764	Tumor necrosis factor receptor superfamily member 9 levels	GCST90274841	0.00202514	23.8681
rs11202989	T	C	-0.0995	0.1219	0.0212	2.69e-06	11336	Tumor necrosis factor receptor superfamily member 9 levels	GCST90274841	0.00193976	22.028
rs118083884	A	G	0.3284	0.019	0.0668	8.83e-07	9785	Tumor necrosis factor receptor superfamily member 9 levels	GCST90274841	0.00246439	24.1687
rs12582121	T	C	0.0645	0.6481	0.0135	1.77e-06	11784	Tumor necrosis factor receptor superfamily member 9 levels	GCST90274841	0.00193371	22.8272
rs12874404	A	G	-0.1402	0.9406	0.0296	2.17e-06	11336	Tumor necrosis factor receptor superfamily member 9 levels	GCST90274841	0.00197547	22.4343
rs140214797	T	G	0.2317	0.9796	0.0504	4.28e-06	11769	Tumor necrosis factor receptor superfamily member 9 levels	GCST90274841	0.00179286	21.1345
rs143274881	A	T	-0.3325	0.9767	0.0719	3.76e-06	9353	Tumor necrosis factor receptor superfamily member 9 levels	GCST90274841	0.00228179	21.3858
rs146380867	A	G	0.3742	0.0105	0.0814	4.29e-06	10849	Tumor necrosis factor receptor superfamily member 9 levels	GCST90274841	0.00194448	21.1329
rs150949259	A	G	0.375	0.0104	0.0809	3.56e-06	8674	Tumor necrosis factor receptor superfamily member 9 levels	GCST90274841	0.00247156	21.4865
rs1645331	C	G	0.097	0.8419	0.0206	2.49e-06	9033	Tumor necrosis factor receptor superfamily member 9 levels	GCST90274841	0.00244911	22.1722
rs1776354	A	G	-0.1301	0.5203	0.013	1.41e-23	11783	Tumor necrosis factor receptor superfamily member 9 levels	GCST90274841	0.00842964	100.154
rs1846520	A	G	-0.1626	0.9533	0.0313	2.05e-07	11782	Tumor necrosis factor receptor superfamily member 9 levels	GCST90274841	0.00228567	26.9869
rs192538756	A	T	0.1189	0.8742	0.0242	8.96e-07	9453	Tumor necrosis factor receptor superfamily member 9 levels	GCST90274841	0.00254769	24.1398
rs2579649	A	C	-0.0968	0.1322	0.0199	1.15e-06	11336	Tumor necrosis factor receptor superfamily member 9 levels	GCST90274841	0.00208332	23.6616
rs2854008	A	G	0.0926	0.2629	0.0149	5.14e-10	11784	Tumor necrosis factor receptor superfamily member 9 levels	GCST90274841	0.00326745	38.6233
rs3184504	T	C	0.0681	0.476	0.013	1.62e-07	11784	Tumor necrosis factor receptor superfamily member 9 levels	GCST90274841	0.00232369	27.4415
rs4976685	A	G	-0.0693	0.6695	0.0139	6.18e-07	11763	Tumor necrosis factor receptor superfamily member 9 levels	GCST90274841	0.002109	24.8563
rs57700441	C	G	-0.1155	0.901	0.0228	4.07e-07	11773	Tumor necrosis factor receptor superfamily member 9 levels	GCST90274841	0.00217538	25.6622
rs72850206	A	T	-0.1438	0.0736	0.0281	3.1e-07	11336	Tumor necrosis factor receptor superfamily member 9 levels	GCST90274841	0.00230526	26.1882
rs72964492	A	C	0.3111	0.9869	0.065	1.7e-06	9983	Tumor necrosis factor receptor superfamily member 9 levels	GCST90274841	0.00228983	22.9073
rs75246422	T	C	-0.0982	0.1231	0.0203	1.32e-06	11784	Tumor necrosis factor receptor superfamily member 9 levels	GCST90274841	0.00198221	23.4008
rs76428106	T	C	-0.2714	0.9828	0.0593	4.72e-06	10849	Tumor necrosis factor receptor superfamily member 9 levels	GCST90274841	0.00192736	20.9464
rs7737635	A	G	0.0924	0.1947	0.0201	4.29e-06	9453	Tumor necrosis factor receptor superfamily member 9 levels	GCST90274841	0.00223102	21.1325
rs7858310	A	G	0.0707	0.7165	0.0152	3.3e-06	11336	Tumor necrosis factor receptor superfamily member 9 levels	GCST90274841	0.0019052	21.6347
rs8005108	C	G	0.0889	0.2828	0.0182	1.04e-06	9453	Tumor necrosis factor receptor superfamily member 9 levels	GCST90274841	0.00251819	23.8595
rs9669611	T	C	0.0703	0.2853	0.015	2.78e-06	11783	Tumor necrosis factor receptor superfamily member 9 levels	GCST90274841	0.00186096	21.9648
rs10211598	T	C	-0.0628	0.6354	0.0137	4.56e-06	11770	Tumor necrosis factor ligand superfamily member 14 levels	GCST90274842	0.00178238	21.0125
rs11085155	A	G	-0.0811	0.1772	0.0176	4.07e-06	11774	Tumor necrosis factor ligand superfamily member 14 levels	GCST90274842	0.00180046	21.2332
rs11105725	T	C	-0.0683	0.3338	0.0147	3.38e-06	11345	Tumor necrosis factor ligand superfamily member 14 levels	GCST90274842	0.00189956	21.5877
rs11569551	A	G	0.2584	0.0429	0.0327	2.74e-15	11793	Tumor necrosis factor ligand superfamily member 14 levels	GCST90274842	0.00526799	62.4438
rs115950744	A	G	-0.2574	0.0213	0.0506	3.64e-07	11302	Tumor necrosis factor ligand superfamily member 14 levels	GCST90274842	0.00228478	25.8771
rs117442125	A	T	0.1692	0.9583	0.0364	3.35e-06	11345	Tumor necrosis factor ligand superfamily member 14 levels	GCST90274842	0.00190127	21.6072
rs117720118	T	G	-0.1456	0.0551	0.0303	1.55e-06	11773	Tumor necrosis factor ligand superfamily member 14 levels	GCST90274842	0.00195782	23.0907
rs11950562	A	C	0.0785	0.5494	0.0132	2.73e-09	11793	Tumor necrosis factor ligand superfamily member 14 levels	GCST90274842	0.00299047	35.3664
rs1461044	T	C	-0.1519	0.0635	0.0316	1.53e-06	11792	Tumor necrosis factor ligand superfamily member 14 levels	GCST90274842	0.00195604	23.1069
rs147119146	A	C	-0.2421	0.0299	0.0498	1.17e-06	11788	Tumor necrosis factor ligand superfamily member 14 levels	GCST90274842	0.00200122	23.6337
rs184708984	T	C	-0.6334	0.0083	0.1109	1.12e-08	6942	Tumor necrosis factor ligand superfamily member 14 levels	GCST90274842	0.0046784	32.6207
rs2738591	T	C	-0.063	0.5474	0.0133	2.17e-06	11789	Tumor necrosis factor ligand superfamily member 14 levels	GCST90274842	0.00189998	22.4377
rs344560	T	C	-0.4894	0.0625	0.0273	7.29e-72	11793	Tumor necrosis factor ligand superfamily member 14 levels	GCST90274842	0.0265322	321.368
rs34925583	C	G	-0.0698	0.2595	0.0152	4.39e-06	11345	Tumor necrosis factor ligand superfamily member 14 levels	GCST90274842	0.00185562	21.0874
rs4772260	T	C	0.0619	0.5736	0.0135	4.54e-06	11790	Tumor necrosis factor ligand superfamily member 14 levels	GCST90274842	0.00178033	21.0239
rs59801342	A	G	0.229	0.024	0.0497	4.07e-06	10721	Tumor necrosis factor ligand superfamily member 14 levels	GCST90274842	0.00197672	21.2304
rs74600570	T	C	-0.2255	0.0287	0.0472	1.77e-06	11778	Tumor necrosis factor ligand superfamily member 14 levels	GCST90274842	0.00193451	22.8249
rs76688046	T	C	0.1032	0.8112	0.0215	1.59e-06	7942	Tumor necrosis factor ligand superfamily member 14 levels	GCST90274842	0.00289337	23.04
rs76778362	C	G	-0.2117	0.0273	0.043	8.51e-07	11791	Tumor necrosis factor ligand superfamily member 14 levels	GCST90274842	0.0020518	24.2384
rs7688836	A	G	-0.0818	0.2019	0.0166	8.32e-07	11791	Tumor necrosis factor ligand superfamily member 14 levels	GCST90274842	0.00205551	24.2823
rs78336300	A	C	0.2392	0.0209	0.0522	4.6e-06	10917	Tumor necrosis factor ligand superfamily member 14 levels	GCST90274842	0.0019201	20.9982
rs79233212	A	G	-0.2358	0.023	0.0506	3.16e-06	11345	Tumor necrosis factor ligand superfamily member 14 levels	GCST90274842	0.00191086	21.7163
rs79791117	T	C	-0.2336	0.9787	0.0511	4.84e-06	10903	Tumor necrosis factor ligand superfamily member 14 levels	GCST90274842	0.0019134	20.898
rs9295562	T	C	-0.0651	0.3144	0.0141	3.89e-06	11771	Tumor necrosis factor ligand superfamily member 14 levels	GCST90274842	0.001808	21.3169
rs9961731	A	G	0.1048	0.1883	0.0208	4.69e-07	9461	Tumor necrosis factor ligand superfamily member 14 levels	GCST90274842	0.00267662	25.3861
rs9962377	T	C	-0.0905	0.1483	0.0186	1.14e-06	11793	Tumor necrosis factor ligand superfamily member 14 levels	GCST90274842	0.00200378	23.674
rs1065657	A	G	0.0655	0.4536	0.0118	2.84e-08	14287	TNF-related apoptosis-inducing ligand levels	GCST90274843	0.0021523	30.8119
rs10745981	A	T	-0.0881	0.8739	0.0185	1.92e-06	12850	TNF-related apoptosis-inducing ligand levels	GCST90274843	0.001762	22.6782
rs111257277	A	G	0.189	0.9721	0.037	3.25e-07	14729	TNF-related apoptosis-inducing ligand levels	GCST90274843	0.00176863	26.0928
rs114597610	T	C	-0.26	0.0161	0.0564	4.03e-06	14735	TNF-related apoptosis-inducing ligand levels	GCST90274843	0.00144036	21.2514
rs140862652	A	C	0.1342	0.063	0.0265	4.1e-07	14287	TNF-related apoptosis-inducing ligand levels	GCST90274843	0.00179207	25.6456
rs141011299	A	G	-0.5024	0.0051	0.1076	3.02e-06	9812	TNF-related apoptosis-inducing ligand levels	GCST90274843	0.00221739	21.8009
rs142889372	C	G	-0.2835	0.0106	0.0606	2.89e-06	14238	TNF-related apoptosis-inducing ligand levels	GCST90274843	0.00153499	21.8857
rs145386370	T	G	0.2641	0.019	0.0535	7.96e-07	13386	TNF-related apoptosis-inducing ligand levels	GCST90274843	0.00181741	24.3685
rs146922303	T	C	0.1622	0.0376	0.0347	2.95e-06	14727	TNF-related apoptosis-inducing ligand levels	GCST90274843	0.00148164	21.8496
rs16840522	T	C	-0.1191	0.8073	0.0147	5.4e-16	14725	TNF-related apoptosis-inducing ligand levels	GCST90274843	0.00443875	65.6431
rs174533	A	G	0.0787	0.3509	0.0121	7.81e-11	14732	TNF-related apoptosis-inducing ligand levels	GCST90274843	0.00286372	42.3037
rs17779404	T	G	0.0674	0.7733	0.0138	1.04e-06	14723	TNF-related apoptosis-inducing ligand levels	GCST90274843	0.00161779	23.854
rs180941492	A	G	-0.244	0.0227	0.0491	6.71e-07	13800	TNF-related apoptosis-inducing ligand levels	GCST90274843	0.00178659	24.6954
rs1892247	A	G	-0.0756	0.1589	0.0158	1.71e-06	14719	TNF-related apoptosis-inducing ligand levels	GCST90274843	0.00155323	22.8944
rs2113173	T	C	0.0691	0.2543	0.0145	1.88e-06	14287	TNF-related apoptosis-inducing ligand levels	GCST90274843	0.00158727	22.7102
rs2138380	A	G	0.0882	0.8717	0.0182	1.26e-06	13239	TNF-related apoptosis-inducing ligand levels	GCST90274843	0.00177107	23.4852
rs2418781	T	G	-0.1452	0.0401	0.0316	4.33e-06	14287	TNF-related apoptosis-inducing ligand levels	GCST90274843	0.00147583	21.1134
rs28424593	A	T	-0.1311	0.9501	0.0279	2.62e-06	14722	TNF-related apoptosis-inducing ligand levels	GCST90274843	0.00149775	22.0799
rs28929474	T	C	0.6692	0.0205	0.044	3.08e-52	14735	TNF-related apoptosis-inducing ligand levels	GCST90274843	0.0154579	231.316
rs2894910	T	C	0.0807	0.5094	0.0175	4e-06	9830	TNF-related apoptosis-inducing ligand levels	GCST90274843	0.00215907	21.2653
rs368805685	A	G	-0.2297	0.0323	0.0501	4.54e-06	11760	TNF-related apoptosis-inducing ligand levels	GCST90274843	0.00178459	21.0207
rs4760	A	G	0.3554	0.8425	0.0163	2.14e-105	14287	TNF-related apoptosis-inducing ligand levels	GCST90274843	0.0322078	475.401
rs490342	T	G	0.1252	0.1051	0.02	3.85e-10	13228	TNF-related apoptosis-inducing ligand levels	GCST90274843	0.00295417	39.1876
rs5030044	A	G	0.285	0.886	0.0187	1.9e-52	14287	TNF-related apoptosis-inducing ligand levels	GCST90274843	0.016	232.277
rs654488	A	T	-0.0894	0.4593	0.0115	7.61e-15	14735	TNF-related apoptosis-inducing ligand levels	GCST90274843	0.00408517	60.4337
rs6969337	T	C	0.1823	0.9624	0.038	1.61e-06	11336	TNF-related apoptosis-inducing ligand levels	GCST90274843	0.00202648	23.0147
rs77303550	T	C	-0.0724	0.1946	0.0146	7.09e-07	14728	TNF-related apoptosis-inducing ligand levels	GCST90274843	0.0016671	24.5907
rs8178824	T	C	0.2575	0.029	0.037	3.42e-12	14735	TNF-related apoptosis-inducing ligand levels	GCST90274843	0.00327668	48.4341
rs113835939	A	C	-0.1939	0.976	0.0416	3.15e-06	14732	TNF-related activation-induced cytokine levels	GCST90274844	0.00147274	21.7255
rs117113213	A	G	-0.1646	0.0498	0.03	4.1e-08	14723	TNF-related activation-induced cytokine levels	GCST90274844	0.00204076	30.1035
rs11713634	A	G	-0.0978	0.2943	0.015	7.03e-11	11336	TNF-related activation-induced cytokine levels	GCST90274844	0.00373668	42.5104
rs1432791	T	C	-0.0549	0.4357	0.0118	3.28e-06	14288	TNF-related activation-induced cytokine levels	GCST90274844	0.00151291	21.6462
rs150011668	T	C	-0.1376	0.9058	0.0281	9.74e-07	11538	TNF-related activation-induced cytokine levels	GCST90274844	0.00207428	23.9786
rs150128402	A	G	0.2386	0.9763	0.0459	2.01e-07	14736	TNF-related activation-induced cytokine levels	GCST90274844	0.00183062	27.0219
rs150416959	C	G	0.1462	0.0491	0.0315	3.46e-06	13224	TNF-related activation-induced cytokine levels	GCST90274844	0.00162656	21.5414
rs17221073	C	G	0.2646	0.018	0.0498	1.08e-07	13801	TNF-related activation-induced cytokine levels	GCST90274844	0.00204167	28.2307
rs17302	T	G	-0.0625	0.2875	0.013	1.53e-06	14288	TNF-related activation-induced cytokine levels	GCST90274844	0.00161533	23.1139
rs181906998	A	T	-0.1043	0.7203	0.0211	7.69e-07	9987	TNF-related activation-induced cytokine levels	GCST90274844	0.00244115	24.4345
rs183217699	C	G	-0.1254	0.9313	0.0272	4.02e-06	12852	TNF-related activation-induced cytokine levels	GCST90274844	0.00165134	21.2548
rs1839438	T	G	-0.0678	0.6393	0.0143	2.12e-06	10894	TNF-related activation-induced cytokine levels	GCST90274844	0.00205961	22.4795
rs201831835	A	C	0.1377	0.9227	0.0285	1.35e-06	10894	TNF-related activation-induced cytokine levels	GCST90274844	0.00213865	23.3442
rs2468187	T	C	-0.1618	0.4162	0.0118	8.62e-43	14735	TNF-related activation-induced cytokine levels	GCST90274844	0.0126007	188.015
rs2975421	T	G	-0.078	0.8529	0.017	4.47e-06	14288	TNF-related activation-induced cytokine levels	GCST90274844	0.00147144	21.0519
rs34221978	A	G	0.167	0.0349	0.0344	1.21e-06	14734	TNF-related activation-induced cytokine levels	GCST90274844	0.0015972	23.5676
rs3801000	A	G	0.0686	0.2872	0.013	1.31e-07	14288	TNF-related activation-induced cytokine levels	GCST90274844	0.00194538	27.8459
rs4334157	T	C	-0.1684	0.0319	0.0356	2.24e-06	14736	TNF-related activation-induced cytokine levels	GCST90274844	0.00151637	22.3761
rs4365726	A	G	-0.0777	0.1504	0.0166	2.86e-06	14287	TNF-related activation-induced cytokine levels	GCST90274844	0.00153137	21.9092
rs4512994	A	C	0.1172	0.4634	0.0116	5.33e-24	14736	TNF-related activation-induced cytokine levels	GCST90274844	0.0068805	102.08
rs5001566	A	T	0.1215	0.0705	0.0265	4.54e-06	11982	TNF-related activation-induced cytokine levels	GCST90274844	0.00175163	21.0214
rs6063153	T	C	0.0636	0.3364	0.0126	4.47e-07	14287	TNF-related activation-induced cytokine levels	GCST90274844	0.00178041	25.4785
rs62501135	A	G	-0.1532	0.2051	0.0148	4.13e-25	14288	TNF-related activation-induced cytokine levels	GCST90274844	0.00744455	107.15
rs6479556	T	G	0.07	0.8064	0.0148	2.25e-06	14728	TNF-related activation-induced cytokine levels	GCST90274844	0.0015168	22.3703
rs6932751	A	G	0.054	0.5245	0.0116	3.24e-06	14730	TNF-related activation-induced cytokine levels	GCST90274844	0.00146923	21.6706
rs704	A	G	-0.1085	0.4755	0.0116	8.48e-21	14736	TNF-related activation-induced cytokine levels	GCST90274844	0.00590271	87.487
rs72636362	A	G	0.302	0.9818	0.0635	1.98e-06	11728	TNF-related activation-induced cytokine levels	GCST90274844	0.00192522	22.6186
rs72781813	T	G	0.2368	0.9817	0.0486	1.1e-06	14735	TNF-related activation-induced cytokine levels	GCST90274844	0.00160879	23.7406
rs75991751	T	G	-0.2685	0.9818	0.0539	6.31e-07	13422	TNF-related activation-induced cytokine levels	GCST90274844	0.00184568	24.8148
rs76488966	T	G	-0.1719	0.9693	0.0366	2.64e-06	14720	TNF-related activation-induced cytokine levels	GCST90274844	0.00149655	22.0592
rs77980965	T	C	-0.2976	0.9853	0.0641	3.44e-06	11337	TNF-related activation-induced cytokine levels	GCST90274844	0.00189803	21.5551
rs78045189	C	G	-0.0695	0.3443	0.0151	4.17e-06	11760	TNF-related activation-induced cytokine levels	GCST90274844	0.00179846	21.1844
rs79287178	A	G	-0.4987	0.0334	0.0343	6.82e-48	14719	TNF-related activation-induced cytokine levels	GCST90274844	0.0141605	211.393
rs112206094	A	T	-0.0934	0.1258	0.0201	3.37e-06	11792	Thymic stromal lymphopoietin levels	GCST90274845	0.00182807	21.5924
rs117095006	A	G	-0.1569	0.0499	0.0338	3.45e-06	11345	Thymic stromal lymphopoietin levels	GCST90274845	0.0018961	21.5483
rs118119134	A	G	-0.4423	0.0096	0.0943	2.73e-06	8576	Thymic stromal lymphopoietin levels	GCST90274845	0.00255926	21.9994
rs12448125	T	G	0.1784	0.0353	0.0367	1.17e-06	11792	Thymic stromal lymphopoietin levels	GCST90274845	0.0020002	23.6297
rs12472785	C	G	-0.074	0.758	0.0153	1.32e-06	11792	Thymic stromal lymphopoietin levels	GCST90274845	0.00198019	23.3927
rs13414099	T	C	-0.0834	0.4567	0.0178	2.79e-06	7943	Thymic stromal lymphopoietin levels	GCST90274845	0.00275688	21.9529
rs140886020	A	G	0.1619	0.0381	0.0351	3.98e-06	11786	Thymic stromal lymphopoietin levels	GCST90274845	0.0018022	21.2755
rs145111430	A	G	0.2674	0.9812	0.0575	3.31e-06	11345	Thymic stromal lymphopoietin levels	GCST90274845	0.00190297	21.6265
rs185922111	A	G	0.3618	0.9877	0.0747	1.28e-06	10858	Thymic stromal lymphopoietin levels	GCST90274845	0.0021562	23.4583
rs190906347	A	C	0.3219	0.0132	0.066	1.08e-06	10858	Thymic stromal lymphopoietin levels	GCST90274845	0.00218642	23.7878
rs4724126	T	G	0.0846	0.2624	0.0152	2.61e-08	11344	Thymic stromal lymphopoietin levels	GCST90274845	0.00272383	30.978
rs577897343	T	C	0.1348	0.8892	0.0294	4.54e-06	7943	Thymic stromal lymphopoietin levels	GCST90274845	0.00264035	21.0225
rs72652144	A	G	0.1629	0.9535	0.0345	2.34e-06	11782	Thymic stromal lymphopoietin levels	GCST90274845	0.00188902	22.2948
rs72811179	T	C	-0.2956	0.0141	0.063	2.7e-06	11345	Thymic stromal lymphopoietin levels	GCST90274845	0.00193713	22.0155
rs7406537	A	G	-0.0643	0.4553	0.0139	3.73e-06	11149	Thymic stromal lymphopoietin levels	GCST90274845	0.00191603	21.3989
rs75129390	A	T	0.0743	0.632	0.0158	2.57e-06	8817	Thymic stromal lymphopoietin levels	GCST90274845	0.00250238	22.1138
rs7550374	C	G	-0.0928	0.8143	0.0187	6.96e-07	11345	Thymic stromal lymphopoietin levels	GCST90274845	0.00216642	24.6271
rs10831650	A	G	0.0692	0.3558	0.0125	3.09e-08	14288	Tumor necrosis factor ligand superfamily member 12 levels	GCST90274846	0.00214068	30.6473
rs11136339	T	C	0.0613	0.388	0.0122	5.05e-07	13664	Tumor necrosis factor ligand superfamily member 12 levels	GCST90274846	0.00184453	25.2465
rs111641307	C	G	-0.401	0.9859	0.0871	4.15e-06	10446	Tumor necrosis factor ligand superfamily member 12 levels	GCST90274846	0.00202537	21.1959
rs11738159	T	C	0.0577	0.4339	0.0119	1.24e-06	14288	Tumor necrosis factor ligand superfamily member 12 levels	GCST90274846	0.00164298	23.5103
rs117550445	C	G	-0.1855	0.9706	0.0377	8.64e-07	14721	Tumor necrosis factor ligand superfamily member 12 levels	GCST90274846	0.00164215	24.2106
rs12145644	A	T	-0.0727	0.2484	0.0141	2.52e-07	14287	Tumor necrosis factor ligand superfamily member 12 levels	GCST90274846	0.00185756	26.5846
rs12726054	A	G	0.109	0.0734	0.0228	1.75e-06	14721	Tumor necrosis factor ligand superfamily member 12 levels	GCST90274846	0.00155036	22.8551
rs13107325	T	C	0.2027	0.0696	0.0236	8.77e-18	14733	Tumor necrosis factor ligand superfamily member 12 levels	GCST90274846	0.0049829	73.7706
rs16879825	A	G	-0.2027	0.9577	0.0438	3.69e-06	11784	Tumor necrosis factor ligand superfamily member 12 levels	GCST90274846	0.00181448	21.417
rs1965399	A	G	-0.1312	0.9544	0.028	2.79e-06	14736	Tumor necrosis factor ligand superfamily member 12 levels	GCST90274846	0.00148794	21.9559
rs200255093	A	T	-0.0849	0.8184	0.0168	4.34e-07	11327	Tumor necrosis factor ligand superfamily member 12 levels	GCST90274846	0.00224999	25.5386
rs201375822	T	C	0.1082	0.2616	0.0193	2.07e-08	10692	Tumor necrosis factor ligand superfamily member 12 levels	GCST90274846	0.00293148	31.4297
rs2163333	A	G	0.1404	0.9522	0.0273	2.71e-07	14719	Tumor necrosis factor ligand superfamily member 12 levels	GCST90274846	0.00179395	26.449
rs2738752	A	G	-0.0591	0.6653	0.0129	4.62e-06	12848	Tumor necrosis factor ligand superfamily member 12 levels	GCST90274846	0.00163124	20.9892
rs34790908	T	C	0.211	0.2563	0.0129	3.9e-60	14732	Tumor necrosis factor ligand superfamily member 12 levels	GCST90274846	0.0178388	267.538
rs3821473	A	G	-0.0622	0.2327	0.0136	4.8e-06	14736	Tumor necrosis factor ligand superfamily member 12 levels	GCST90274846	0.00141764	20.9172
rs4882710	T	C	0.0666	0.3457	0.0131	3.7e-07	14288	Tumor necrosis factor ligand superfamily member 12 levels	GCST90274846	0.00180597	25.8467
rs552941568	A	C	0.1015	0.1166	0.0218	3.22e-06	10894	Tumor necrosis factor ligand superfamily member 12 levels	GCST90274846	0.00198631	21.678
rs56023600	T	C	-0.0856	0.8764	0.0186	4.18e-06	14287	Tumor necrosis factor ligand superfamily member 12 levels	GCST90274846	0.00148046	21.1798
rs575752535	T	C	-0.2262	0.025	0.0471	1.57e-06	10894	Tumor necrosis factor ligand superfamily member 12 levels	GCST90274846	0.00211309	23.0645
rs579459	T	C	0.1098	0.7888	0.0157	2.68e-12	11785	Tumor necrosis factor ligand superfamily member 12 levels	GCST90274846	0.00413381	48.9109
rs58743186	A	G	-0.0717	0.1931	0.0154	3.23e-06	12818	Tumor necrosis factor ligand superfamily member 12 levels	GCST90274846	0.00168854	21.6769
rs587680479	A	C	0.2346	0.9586	0.0505	3.39e-06	9830	Tumor necrosis factor ligand superfamily member 12 levels	GCST90274846	0.00219107	21.5811
rs7019909	T	C	-0.0897	0.1102	0.0193	3.36e-06	14288	Tumor necrosis factor ligand superfamily member 12 levels	GCST90274846	0.00150974	21.6008
rs73133996	C	G	0.0812	0.4558	0.012	1.32e-11	14288	Tumor necrosis factor ligand superfamily member 12 levels	GCST90274846	0.00319484	45.7878
rs73590361	T	C	-0.0744	0.1517	0.0161	3.82e-06	14726	Tumor necrosis factor ligand superfamily member 12 levels	GCST90274846	0.00144823	21.3547
rs7503751	A	G	-0.1386	0.0779	0.0238	5.76e-09	14288	Tumor necrosis factor ligand superfamily member 12 levels	GCST90274846	0.00236828	33.9135
rs76047473	T	C	0.1318	0.0482	0.0286	4.06e-06	14718	Tumor necrosis factor ligand superfamily member 12 levels	GCST90274846	0.00144106	21.2373
rs76133364	A	C	0.1896	0.0315	0.0369	2.77e-07	13224	Tumor necrosis factor ligand superfamily member 12 levels	GCST90274846	0.00199279	26.4012
rs78254232	T	C	-0.2108	0.9813	0.0456	3.79e-06	14248	Tumor necrosis factor ligand superfamily member 12 levels	GCST90274846	0.00149785	21.3703
rs826688	A	T	-0.0592	0.3965	0.0125	2.18e-06	12835	Tumor necrosis factor ligand superfamily member 12 levels	GCST90274846	0.00174476	22.4297
rs9842051	C	G	0.1192	0.748	0.014	1.68e-17	14288	Tumor necrosis factor ligand superfamily member 12 levels	GCST90274846	0.00504879	72.4931
rs1074669	A	G	-0.0548	0.5246	0.0119	4.12e-06	14286	Urokinase-type plasminogen activator levels	GCST90274847	0.00148243	21.2064
rs10840566	A	G	0.0784	0.1671	0.0154	3.56e-07	14733	Urokinase-type plasminogen activator levels	GCST90274847	0.00175629	25.9174
rs10992204	A	G	0.1061	0.1034	0.0217	1.01e-06	14286	Urokinase-type plasminogen activator levels	GCST90274847	0.00167084	23.9062
rs11220462	A	G	-0.1024	0.1509	0.0161	2.01e-10	14731	Urokinase-type plasminogen activator levels	GCST90274847	0.00273895	40.4528
rs13299342	A	G	0.1	0.1744	0.017	4.04e-09	11781	Urokinase-type plasminogen activator levels	GCST90274847	0.002929	34.6021
rs144470316	C	G	0.3395	0.0119	0.0656	2.28e-07	12303	Urokinase-type plasminogen activator levels	GCST90274847	0.00217264	26.7838
rs154972	A	G	-0.0625	0.6344	0.012	1.91e-07	14724	Urokinase-type plasminogen activator levels	GCST90274847	0.00183921	27.1267
rs202063542	T	C	0.2771	0.9835	0.0607	4.99e-06	10407	Urokinase-type plasminogen activator levels	GCST90274847	0.00199887	20.8399
rs2227575	A	C	-0.0946	0.5624	0.0115	1.93e-16	14729	Urokinase-type plasminogen activator levels	GCST90274847	0.00457384	67.6685
rs333947	A	G	-0.0785	0.1578	0.0166	2.26e-06	14286	Urokinase-type plasminogen activator levels	GCST90274847	0.00156313	22.3626
rs3933086	A	G	0.3099	0.0145	0.0664	3.05e-06	11778	Urokinase-type plasminogen activator levels	GCST90274847	0.00184632	21.7825
rs4251805	T	C	-0.422	0.0405	0.0311	6.1e-42	14734	Urokinase-type plasminogen activator levels	GCST90274847	0.0123438	184.121
rs4760	A	G	0.1408	0.8426	0.0165	1.42e-17	14286	Urokinase-type plasminogen activator levels	GCST90274847	0.005072	72.8178
rs4800787	T	C	-0.094	0.3008	0.0125	5.48e-14	14730	Urokinase-type plasminogen activator levels	GCST90274847	0.00382497	56.5504
rs576592832	A	C	-0.3429	0.0258	0.071	1.37e-06	8334	Urokinase-type plasminogen activator levels	GCST90274847	0.00279161	23.3248
rs59772299	T	G	0.0627	0.7552	0.0133	2.43e-06	14730	Urokinase-type plasminogen activator levels	GCST90274847	0.00150672	22.2245
rs597808	A	G	0.0662	0.478	0.0134	7.8e-07	11334	Urokinase-type plasminogen activator levels	GCST90274847	0.00214914	24.4065
rs62286554	T	C	-0.091	0.8498	0.019	1.67e-06	11335	Urokinase-type plasminogen activator levels	GCST90274847	0.00202001	22.9391
rs6805474	A	G	0.0952	0.1456	0.0176	6.33e-08	14285	Urokinase-type plasminogen activator levels	GCST90274847	0.00204428	29.2583
rs704	A	G	0.0567	0.4758	0.0115	8.2e-07	14734	Urokinase-type plasminogen activator levels	GCST90274847	0.00164738	24.3092
rs72727847	C	G	0.1968	0.0253	0.0417	2.37e-06	14729	Urokinase-type plasminogen activator levels	GCST90274847	0.00151011	22.273
rs7406661	T	C	-0.1107	0.7855	0.0156	1.28e-12	14286	Urokinase-type plasminogen activator levels	GCST90274847	0.00351292	50.3554
rs74607099	A	G	-0.1817	0.0248	0.0389	3e-06	14723	Urokinase-type plasminogen activator levels	GCST90274847	0.00147989	21.8178
rs7564243	A	G	-0.0852	0.5375	0.0114	7.8e-14	14729	Urokinase-type plasminogen activator levels	GCST90274847	0.00377843	55.856
rs10822155	A	C	0.0838	0.4155	0.0117	7.93e-13	14744	Vascular endothelial growth factor A levels	GCST90274848	0.00346778	51.2999
rs10840177	C	G	-0.0683	0.7087	0.0142	1.51e-06	13231	Vascular endothelial growth factor A levels	GCST90274848	0.00174574	23.1347
rs114694170	T	C	-0.1625	0.9462	0.0267	1.16e-09	14728	Vascular endothelial growth factor A levels	GCST90274848	0.00250904	37.0411
rs117976551	C	G	-0.2163	0.9739	0.0449	1.45e-06	13809	Vascular endothelial growth factor A levels	GCST90274848	0.001678	23.2071
rs11953790	T	C	-0.1842	0.028	0.0374	8.43e-07	14730	Vascular endothelial growth factor A levels	GCST90274848	0.00164429	24.2569
rs1203834	T	C	0.1174	0.069	0.0253	3.48e-06	13232	Vascular endothelial growth factor A levels	GCST90274848	0.00162491	21.5325
rs1208181	T	C	-0.079	0.8309	0.0166	1.95e-06	12855	Vascular endothelial growth factor A levels	GCST90274848	0.00175901	22.6484
rs12784822	A	G	-0.3266	0.0091	0.0715	4.93e-06	14296	Vascular endothelial growth factor A levels	GCST90274848	0.00145758	20.8651
rs138648222	C	G	0.1981	0.0248	0.0397	6.04e-07	14739	Vascular endothelial growth factor A levels	GCST90274848	0.00168673	24.8993
rs144037665	A	C	-0.2779	0.9871	0.0603	4.05e-06	11969	Vascular endothelial growth factor A levels	GCST90274848	0.00177169	21.2394
rs145703410	T	C	-0.2475	0.0153	0.0539	4.39e-06	14296	Vascular endothelial growth factor A levels	GCST90274848	0.00147292	21.085
rs145846107	T	C	0.2736	0.0162	0.0582	2.59e-06	13422	Vascular endothelial growth factor A levels	GCST90274848	0.00164407	22.0997
rs16883415	T	C	-0.22	0.9797	0.0457	1.48e-06	14744	Vascular endothelial growth factor A levels	GCST90274848	0.00156955	23.1746
rs183596950	A	G	-0.07	0.6438	0.0152	4.12e-06	11538	Vascular endothelial growth factor A levels	GCST90274848	0.00183508	21.2084
rs2050256	A	G	-0.0734	0.8126	0.0152	1.37e-06	14739	Vascular endothelial growth factor A levels	GCST90274848	0.00157983	23.3187
rs34536806	T	G	0.0992	0.9024	0.0208	1.85e-06	14296	Vascular endothelial growth factor A levels	GCST90274848	0.00158874	22.7456
rs4875579	C	G	-0.0741	0.8345	0.0158	2.73e-06	14296	Vascular endothelial growth factor A levels	GCST90274848	0.00153639	21.9949
rs61818787	T	C	-0.0759	0.8114	0.0148	2.92e-07	14732	Vascular endothelial growth factor A levels	GCST90274848	0.00178231	26.3003
rs62401205	A	C	-0.2112	0.0429	0.0333	2.26e-10	14296	Vascular endothelial growth factor A levels	GCST90274848	0.00280624	40.2253
rs62640435	T	C	-0.0671	0.296	0.0127	1.27e-07	14292	Vascular endothelial growth factor A levels	GCST90274848	0.00194966	27.915
rs6475938	A	T	0.1344	0.542	0.0125	5.8e-27	12412	Vascular endothelial growth factor A levels	GCST90274848	0.00922953	115.606
rs6582666	C	G	-0.1288	0.9341	0.0265	1.17e-06	11791	Vascular endothelial growth factor A levels	GCST90274848	0.00199983	23.6233
rs6921438	A	G	-0.4343	0.4867	0.0113	3.45845952088873e-323	14733	Vascular endothelial growth factor A levels	GCST90274848	0.0911359	1477.14
rs6993770	A	T	0.1231	0.7319	0.0134	4.06e-20	14296	Vascular endothelial growth factor A levels	GCST90274848	0.00586943	84.393
rs7688836	A	G	-0.0685	0.2065	0.0145	2.31e-06	14742	Vascular endothelial growth factor A levels	GCST90274848	0.00151179	22.3175
rs7808444	A	C	-0.0628	0.6119	0.0137	4.56e-06	14296	Vascular endothelial growth factor A levels	GCST90274848	0.00146787	21.0125
rs9472184	A	G	-0.0602	0.5217	0.0124	1.2e-06	14296	Vascular endothelial growth factor A levels	GCST90274848	0.00164619	23.5695

## Sheet: Table S4
Table S4. MR results of Main analysis B.
Outcome	Exposure	Method	Nsnp	b	Se	Pval	Q_pval	Pleiotropy_pval	snp_r2.exposure	snp_r2.outcome	correct_causal_direction	steiger_pval	Global.Test.Pvalue	Outlier-corrected
FA	ARTN	IVW	19	0.127923	0.0571317	0.0251501	0.917862	0.50092	6.99236e-05	3.33645e-09	TRUE	0.401926	0.95	/
	CD40	IVW	17	0.0702649	0.0340587	0.0391076	0.681756	0.36686	0.00651676	3.74953e-09	TRUE	6.44224e-19	0.83	/
	CXCL10	IVW	24	-0.107635	0.0547969	0.0495	0.071672	0.97525	0.000234886	1.35571e-08	TRUE	0.0904247	0.09	/
	CXCL6	IVW	15	-0.0811254	0.0297201	0.00634015	0.801629	0.84763	0.0116529	5.9994e-09	TRUE	1.80262e-31	0.83	/
	FGF21	IVW	14	-0.133672	0.0576845	0.020488	0.191247	0.606653	0.000163637	1.40837e-08	TRUE	0.157798	0.25	/
	S100A12	IVW	16	-0.13206	0.0639404	0.0388893	0.235698	0.746181	0.000241915	8.69285e-09	TRUE	0.0847664	0.33	/
	TSLP	IVW	13	0.17163	0.0671999	0.0106487	0.55759	0.0740692	0.0374225	8.91932e-09	TRUE	3.27994e-85	0.61	/
	LTA	IVW	21	0.0503669	0.0215793	0.0195938	0.0828409	0.232748	0.000828508	1.71793e-08	TRUE	0.00407603	0.06	/
	TRAIL	IVW	26	0.093727	0.045711	0.0403229	0.801209	0.449154	5.02652e-05	4.44726e-09	TRUE	0.481344	0.82	/
FN	AXIN1	IVW	8	0.0852582	0.0428944	0.0468525	0.71163	0.430645	3.1504e-05	3.14895e-08	TRUE	0.61874	0.78	/
	CXCL5	IVW	15	-0.034504	0.0167029	0.038852	0.391501	0.958161	0.0201033	1.08069e-07	TRUE	9.35438e-46	0.35	/
	CST5	IVW	33	0.0285025	0.0118655	0.0163001	0.688276	0.936441	0.00282352	2.87973e-08	TRUE	1.50322e-07	0.78	/
	Oncostatin-M	IVW	16	-0.0912616	0.0333368	0.0061896	0.255482	0.040892	8.84033e-05	1.30322e-07	TRUE	0.378046	0.36	/
HB	CCL4	IVW	17	0.0148683	0.0075812	0.0498552	4.40786e-09	0.00137096	0.00531383	1.25851e-08	TRUE	1.63813e-17	<0.01	0.981536
	DNER	IVW	12	-0.0249969	0.0100618	0.0129794	0.00491433	0.870133	0.000450111	3.16903e-09	TRUE	0.0123073	0.03	0.017734
	IL15RA	IVW	8	0.0143273	0.00593694	0.0158112	0.0442735	0.0481163	0.00481198	8.0026e-10	TRUE	7.10924e-13	0.14	/
	LIFR	IVW	16	0.0461878	0.0165166	0.00516674	3.59083e-19	0.157321	0.000928926	1.18577e-07	TRUE	0.00154521	<0.01	0.347037
	SCF	IVW	29	0.0210124	0.00983802	0.032693	6.25607e-18	0.556736	0.000870666	3.33148e-08	TRUE	0.00060244	<0.01	0.0178875
	TGFA	IVW	12	0.0371523	0.0146268	0.0110851	0.00144351	0.418192	4.69373e-05	5.65696e-09	TRUE	0.43396	<0.01	0.023626
	VEGFA	IVW	21	-0.0101541	0.004387	0.0206357	0.0493721	0.545364	0.00839223	1.05602e-09	TRUE	6.44677e-27	0.14	/
LS	CXCL5	IVW	15	-0.0535947	0.0193761	0.00567449	0.728953	0.890113	0.00282352	7.10597e-08	TRUE	2.90554e-07	0.77	/
	FGF19	IVW	22	0.0774134	0.0362933	0.0329253	0.0250259	0.699718	0.00025219	4.03234e-07	TRUE	0.138734	0.01	0.189108
	GDNF	IVW	15	-0.0826464	0.026271	0.00165569	0.62556	0.311824	0.000729142	7.15613e-08	TRUE	0.00966992	0.69	/
	IL5	IVW	11	0.114572	0.0426416	0.00721283	0.524963	0.708979	4.13579e-05	5.75583e-08	TRUE	0.57902	0.6	/
	LIFR	IVW	17	0.068757	0.0340297	0.0433317	0.0647272	0.916953	0.000932718	2.28928e-07	TRUE	0.00667075	0.16	/
	Oncostatin-M	IVW	16	-0.100889	0.0348604	0.00380266	0.561552	0.104256	8.84033e-05	6.82548e-08	TRUE	0.382888	0.6	/
	TRAIL	IVW	24	-0.0540335	0.0229212	0.0184056	0.0726109	0.0843615	0.00156359	1.86098e-07	TRUE	0.000140331	0.07	/
FX	CXCL11	IVW	5	0.157967	0.0461448	0.000618661	0.947896	0.92548	5.14106e-05	1.67896e-10	TRUE	0.403485	0.98	/
	FGF19	IVW	7	-0.105592	0.0370664	0.00438941	0.742439	0.693884	0.000195938	1.2782e-10	TRUE	0.0950826	0.79	/
	OPG	IVW	6	-0.0987191	0.049242	0.0449873	0.0505019	0.468774	0.000351458	3.67471e-10	TRUE	0.0259431	0.22	/
	SLAM	IVW	3	0.138692	0.0675609	0.0400881	0.338701	0.459578	1.87678e-05	1.27658e-10	TRUE	0.618586	/	/
ALM	GDNF	IVW	17	-0.0233203	0.0100821	0.0207203	1.99394e-06	0.0393849	0.000733595	1.21958e-08	TRUE	0.0020338	<0.01	0.441944
	HGF	IVW	22	-0.0551723	0.0239182	0.0210712	3.44335e-48	0.556077	0.000102654	2.09164e-07	TRUE	0.271672	<0.01	0.14616
	IL1A	IVW	14	0.0251149	0.0122328	0.0400641	3.15191e-08	0.402521	0.000215145	1.02766e-08	TRUE	0.128936	<0.01	0.260799
	IL2	IVW	16	-0.0288795	0.0103358	0.00520388	0.0186399	0.00605049	5.8777e-05	1.73896e-09	TRUE	0.421011	0.05	/
	IL24	IVW	12	-0.0341858	0.0174013	0.049466	1.83684e-07	0.263928	4.75495e-05	1.11346e-08	TRUE	0.496396	<0.01	0.0566115
	LTA	IVW	24	0.0276622	0.00684872	5.36727e-05	1.15072e-25	0.0479054	0.0374365	1.58561e-07	TRUE	5.14109e-90	<0.01	2.46051e-06
	TNFSF12	IVW	31	-0.0363518	0.0124608	0.0035308	4.18312e-30	0.826166	0.000459863	5.771e-08	TRUE	0.0156102	<0.01	0.421724
LGS	SIRT2	IVW	11	-0.119303	0.0392163	0.00234884	0.998376	0.61512	2.63871e-05	2.51824e-10	TRUE	0.554914	0.9	/
	LTA	IVW	22	-0.0310078	0.0112199	0.00571599	0.146075	0.413309	0.0374112	3.19532e-09	TRUE	7.23772e-89	0.21	/
	VEGFA	IVW	25	0.0393325	0.0137444	0.00421355	0.572409	0.118893	0.00846222	1.14481e-09	TRUE	3.45945e-26	0.65	/
WP	CD40	IVW	14	0.0070341	0.00311635	0.0239979	0.251693	0.613413	0.00650567	6.20651e-10	TRUE	2.87123e-21	0.35	/
	IL24	IVW	8	-0.0131834	0.00670769	0.0493654	0.469859	0.888236	3.0358e-05	1.57674e-10	TRUE	0.565404	0.5	/
	IL7	IVW	10	-0.014728	0.00677847	0.0297978	0.874461	0.794323	2.51921e-05	7.09718e-11	TRUE	0.55935	0.83	/
	SULT1A1	IVW	20	0.0109759	0.00515266	0.0331598	0.00124241	0.357987	0.000495839	5.35485e-09	TRUE	0.019482	0.02	0.720806
	LTA	IVW	20	0.00448613	0.00187825	0.0169188	0.232554	0.0959079	0.0374009	7.9657e-10	TRUE	1.00541e-92	0.25	/
